# Supplementary material for: Prevalence and genetic characteristics of lincosamide resistance genes lsa(E) and lnu(B) in group B Streptococcus from southern China
Source: Microb Genom. 2025 Sep 16;11(9):001482. doi: 10.1099/mgen.0.001482 (PMC12441131; doi:10.1099/mgen.0.001482)
Supplement: Uncited Table S1. [file mgen-11-01482-s002.xlsx]

## Sheet: 222
Table S1. Metadata summary of 631 isolates.
Strain	ST	Serotype	CC	Culture source	Biosample	Number of scaffolds	Scaffold N50	ARGs	Double-positive	Province	Date
BS001	12	Ib	10	cervical fluid	SAMN38494289	28	100758	ant(6)-Ia,aph(3')-III,erm(B),tet(O)	no	Guangxi	2019
BS002	12	Ib	10	sputum	SAMN38494290	34	85303	ant(6)-Ia,aph(3')-III,erm(B),mef(A),msr(D),tet(O)	no	Guangxi	2019
BS003	862	III	103	vaginal fluid	SAMN38494291	18	219658	/	no	Guangxi	2019
BS004	23	Ia	23	vaginal fluid	SAMN38494292	29	125063	lsa(C),tet(M)	no	Guangxi	2019
BS005	12	Ib	10	vaginal fluid	SAMN38494293	32	100758	ant(6)-Ia,aph(3')-III,erm(B),tet(O)	no	Guangxi	2019
BS006	12	Ib	10	urine	SAMN38494294	28	124190	ant(6)-Ia,aph(3')-III,erm(B),tet(O)	no	Guangxi	2019
BS007	12	Ib	10	urine	SAMN38494295	35	85303	ant(6)-Ia,aph(3')-III,erm(B),mef(A),msr(D),tet(O)	no	Guangxi	2019
BS008	529	V	19	urine	SAMN38494296	45	75665	erm(B),tet(O)	no	Guangxi	2019
BS009	862	III	103	urine	SAMN38494297	26	219568	ant(6)-Ia,aph(3')-III,cat,erm(B),lnu(B),lsa(E),tet(S)	yes	Guangxi	2019
BS010	890	V	23	vaginal fluid	SAMN38494298	20	126476	aph(3')-Ia,tet(M)	no	Guangxi	2019
BS011	862	III	103	urine	SAMN38494299	17	219658	/	no	Guangxi	2019
BS012	651	III	103	vaginal fluid	SAMN38494300	20	220427	/	no	Guangxi	2019
BS013	103	Ia	103	vaginal fluid	SAMN38494301	16	230794	ant(6)-Ia,cat,erm(B),lnu(B),lsa(E),tet(L),tet(W)	yes	Guangxi	2019
BS014	862	III	103	urine	SAMN38494302	21	219641	aac(6')-aph(2''),cat,tet(S)	no	Guangxi	2019
BS015	23	Ia	23	urine	SAMN38494303	26	194842	lsa(C),tet(M)	no	Guangxi	2019
BS016	12	Ib	10	vaginal fluid	SAMN38494304	35	91226	ant(6)-Ia,aph(3')-III,erm(B),lnu(B),lsa(E),mef(A),msr(D),tet(O)	yes	Guangxi	2019
BS017	23	Ia	23	urine	SAMN38494305	20	157261	tet(M)	no	Guangxi	2019
BS018	890	V	23	vaginal fluid	SAMN38494306	25	115645	ant(6)-Ia,aph(3')-III,erm(B),tet(M)	no	Guangxi	2019
BS019	24	V	23	vaginal fluid	SAMN38494307	18	148995	tet(M)	no	Guangxi	2019
BS020	17	III	17	vaginal fluid	SAMN38494308	35	104905	ant(6)-Ia,aph(3')-III,erm(B),mef(A),msr(D),tet(O)	no	Guangxi	2019
BS022	651	Ia	103	vaginal fluid	SAMN38494310	18	223300	/	no	Guangxi	2019
BS023	19	V	19	vaginal fluid	SAMN38494311	49	103569	ant(6)-Ia,catQ,cat,lnu(B),lsa(E),mef(A),msr(D),tet(L),tet(M)	yes	Guangxi	2019
BS024	12	Ib	10	vaginal fluid	SAMN38494312	36	141964	ant(6)-Ia,aph(3')-III,erm(B),tet(O)	no	Guangxi	2019
BS025	27	III	19	vaginal fluid	SAMN38494313	83	63025	erm(B),mef(A),msr(D),tet(O)	no	Guangxi	2019
BS026	17	III	17	vaginal fluid	SAMN38494314	32	104968	ant(6)-Ia,aph(3')-III,erm(B),tet(O)	no	Guangxi	2019
BS027	10	Ib	10	cervical fluid	SAMN38494315	25	214994	/	no	Guangxi	2019
BS028	862	III	103	urine	SAMN38494316	24	284124	ant(6)-Ia,aph(3')-III,cat,erm(B),lnu(B),lsa(E),tet(S)	yes	Guangxi	2019
BS029	12	Ib	10	vaginal fluid	SAMN38494317	28	139172	ant(6)-Ia,aph(3')-III,erm(B),tet(O)	no	Guangxi	2019
BS030	862	III	103	urine	SAMN38494318	21	219331	ant(6)-Ia,aph(3')-III,cat,erm(B),lnu(B),lsa(E),tet(S)	yes	Guangxi	2019
BS031	890	V	23	urine	SAMN38494319	28	92272	ant(6)-Ia,aph(3')-III,erm(B),tet(M)	no	Guangxi	2019
BS032	890	V	23	sputum	SAMN38494320	25	123343	tet(M)	no	Guangxi	2019
BS033	3	II	1	vaginal fluid	SAMN38494321	36	77705	erm(B),tet(O)	no	Guangxi	2019
BS034	19	III	19	vaginal fluid	SAMN38494322	39	125449	aac(6')-aph(2''),ant(6)-Ia,aph(3')-III,erm(B),lnu(B),lsa(E),tet(M)	yes	Guangxi	2019
BS035	19	V	19	vaginal fluid	SAMN38494323	41	99853	ant(6)-Ia,catQ,cat,erm(A),lsa(E),mef(A),msr(D),tet(M)	no	Guangxi	2019
BS036	17	III	17	vaginal fluid	SAMN38494324	36	99885	ant(6)-Ia,aph(3')-III,erm(B),tet(M),tet(O)	no	Guangxi	2019
BS037	1	V	1	vaginal fluid	SAMN38494325	16	188595	erm(B),tet(M)	no	Guangxi	2019
BS039	19	V	19	vaginal fluid	SAMN38494326	42	84797	ant(6)-Ia,catQ,cat,lnu(B),lsa(E),mef(A),msr(D),tet(L),tet(M)	yes	Guangxi	2019
BS040	862	III	103	urine	SAMN38494327	20	219991	ant(6)-Ia,aph(3')-III,cat,erm(B),lnu(B),lsa(E),tet(S)	yes	Guangxi	2019
BS041	19	III	19	vaginal fluid	SAMN38494328	36	204468	lnu(B),lsa(E),mef(A),msr(D),tet(M)	yes	Guangxi	2019
BS042	19	III	19	vaginal fluid	SAMN38494329	60	105144	aac(6')-aph(2''),ant(6)-Ia,aph(3')-III,cat(pC194),cat,erm(B),lnu(B),lsa(E),tet(L),tet(O)	yes	Guangxi	2019
BS043	12	Ib	10	vaginal fluid	SAMN38494330	26	139173	ant(6)-Ia,aph(3')-III,erm(B),tet(O)	no	Guangxi	2019
BS044	23	Ia	23	urine	SAMN38494331	22	129928	tet(M)	no	Guangxi	2019
BS045	27	III	19	cervical fluid	SAMN38494332	77	53711	aph(3')-III,cat(pC194),erm(B),tet(O)	no	Guangxi	2019
BS046	19	V	19	vaginal fluid	SAMN38494333	39	103521	ant(6)-Ia,catQ,cat,erm(A),lnu(B),lsa(E),mef(A),msr(D),tet(M)	yes	Guangxi	2019
BS047	19	III	19	vaginal fluid	SAMN38494334	42	106815	lnu(B),tet(M)	no	Guangxi	2019
BS048	103	Ia	103	vaginal fluid	SAMN38494335	9	256810	tet(O)	no	Guangxi	2019
BS049	17	III	17	urine	SAMN38494336	33	104963	ant(6)-Ia,aph(3')-III,erm(B),tet(M),tet(O)	no	Guangxi	2019
BS050	12	Ib	10	vaginal fluid	SAMN38494337	31	100758	ant(6)-Ia,aph(3')-III,erm(B),lnu(B),lsa(E),tet(O)	yes	Guangxi	2019
BS051	103	Ia	103	vaginal fluid	SAMN38494338	12	222297	ant(6)-Ia,aph(3')-III,dfrG,erm(B),tet(M)	no	Guangxi	2019
BS052	27	V	19	vaginal fluid	SAMN38494339	51	99709	mef(A),msr(D),tet(O)	no	Guangxi	2019
BS053	17	III	17	urine	SAMN38494340	34	132396	ant(6)-Ia,aph(3')-III,erm(B),mef(A),msr(D),tet(O)	no	Guangxi	2019
BS054	106	III	19	vaginal fluid	SAMN38494341	52	89320	tet(O)	no	Guangxi	2019
BS055	19	III	19	blood	SAMN38494342	56	84800	aac(6')-aph(2''),ant(6)-Ia,aph(3')-III,cat(pC194),erm(B),lnu(B),lsa(E),tet(M),tet(O)	yes	Guangxi	2019
BS056	10	Ib	10	urine	SAMN38494343	22	214985	erm(B)	no	Guangxi	2019
BS057	19	V	19	vaginal fluid	SAMN38494344	41	79951	catQ,erm(A),lnu(B),lsa(E),mef(A),msr(D),tet(M)	yes	Guangxi	2019
BS058	17	III	17	cervical fluid	SAMN38494345	42	96741	ant(6)-Ia,aph(3')-III,erm(B),lnu(B),lsa(E),mef(A),msr(D),tet(O)	yes	Guangxi	2019
BS059	17	III	17	cervical fluid	SAMN38494346	35	98178	ant(6)-Ia,aph(3')-III,erm(B),lnu(B),lsa(E),mef(A),msr(D),tet(O)	yes	Guangxi	2019
BS060	19	V	19	vaginal fluid	SAMN38494347	41	79857	catQ,mef(A),msr(D),tet(M)	no	Guangxi	2019
BS061	890	V	23	urine	SAMN38494348	20	159575	ant(6)-Ia,aph(3')-III,erm(B),tet(M)	no	Guangxi	2019
BS062	12	Ib	10	vaginal fluid	SAMN38494349	29	116674	ant(6)-Ia,aph(3')-III,erm(B),tet(O)	no	Guangxi	2019
BS063	651	III	103	vaginal fluid	SAMN38494350	25	219968	optrA	no	Guangxi	2019
BS064	19	V	19	vaginal fluid	SAMN38494351	34	104584	catQ,erm(A),mef(A),msr(D),tet(M)	no	Guangxi	2019
BS065	28	II	19	vaginal fluid	SAMN38494352	25	174422	aph(3')-III,cat(pC194),erm(B),mef(A),msr(D),tet(M)	no	Guangxi	2019
BS066	651	III	103	blood	SAMN38494353	23	220384	erm(B),optrA,tet(L),tet(W)	no	Guangxi	2019
BS067	19	III	19	vaginal fluid	SAMN38494354	51	79863	aph(3')-III,cat(pC194),erm(B),tet(M),tet(O)	no	Guangxi	2019
BS068	27	III	19	vaginal fluid	SAMN38494355	47	111039	tet(O)	no	Guangxi	2019
BS069	12	Ib	10	urine	SAMN38494356	32	112008	ant(6)-Ia,aph(3')-III,erm(B),lnu(B),lsa(E),tet(O)	yes	Guangxi	2019
BS070	17	III	17	urine	SAMN38494357	35	103533	ant(6)-Ia,aph(3')-III,erm(B),mef(A),msr(D),tet(O)	no	Guangxi	2019
BS071	19	III	19	urine	SAMN38494358	31	165187	mef(A),msr(D),tet(M)	no	Guangxi	2019
BS072	885	II	19	vaginal fluid	SAMN38494359	25	160583	aph(3')-III,cat(pC194),erm(B),tet(M)	no	Guangxi	2019
BS073	106	III	19	urine	SAMN38494360	55	84851	ant(6)-Ia,aph(3')-III,erm(B),tet(O)	no	Guangxi	2019
BS074	930	Ia	103	vaginal fluid	SAMN38494361	16	221950	erm(B),tet(L),tet(M)	no	Guangxi	2019
BS075	12	Ib	10	vaginal fluid	SAMN38494362	27	100758	ant(6)-Ia,aph(3')-III,erm(B),tet(O)	no	Guangxi	2019
BS076	19	III	19	vaginal fluid	SAMN38494363	51	63001	erm(B),tet(M),tet(O)	no	Guangxi	2019
BS077	529	V	19	urine	SAMN38494364	47	79955	erm(B),tet(O)	no	Guangxi	2019
BS078	27	III	19	urine	SAMN38494365	71	60143	erm(B),tet(O)	no	Guangxi	2019
BS079	17	III	17	vaginal fluid	SAMN38494366	32	125352	ant(6)-Ia,aph(3')-III,erm(B),tet(M),tet(O)	no	Guangxi	2019
BS080	12	Ib	10	vaginal fluid	SAMN38494367	24	168277	ant(6)-Ia,aph(3')-III,erm(B),tet(O)	no	Guangxi	2019
BS081	529	V	19	urine	SAMN38494368	40	79955	erm(B),tet(O)	no	Guangxi	2019
BS082	12	Ib	10	vaginal fluid	SAMN38494369	33	100758	ant(6)-Ia,aph(3')-III,erm(A),erm(B),lnu(B),lsa(E),mef(A),msr(D),tet(O)	yes	Guangxi	2019
BS083	890	V	23	vaginal fluid	SAMN38494370	26	120177	ant(6)-Ia,aph(3')-III,erm(B),tet(M)	no	Guangxi	2019
BS085	862	III	103	vaginal fluid	SAMN38494372	23	219646	aac(6')-aph(2''),ant(6)-Ia,aph(3')-III,erm(B),lnu(B),lsa(E),tet(S)	yes	Guangxi	2019
BS086	24	V	23	blood	SAMN38494373	16	189002	ant(6)-Ia,catQ,mef(A),msr(D),tet(M)	no	Guangxi	2019
BS087	17	III	17	vaginal fluid	SAMN38494374	35	99885	ant(6)-Ia,aph(3')-III,erm(B),tet(M),tet(O)	no	Guangxi	2019
BS088	10	Ib	10	cervical fluid	SAMN38494375	23	214983	erm(B)	no	Guangxi	2019
BS089	19	V	19	urine	SAMN38494376	38	84801	catQ,erm(A),mef(A),msr(D),tet(M)	no	Guangxi	2019
BS090	12	Ib	10	cervical fluid	SAMN38494377	24	139172	ant(6)-Ia,aph(3')-III,erm(B),tet(O)	no	Guangxi	2019
BS091	103	Ia	103	ascitic fluid	SAMN38494378	24	190486	ant(6)-Ia,aph(3')-III,dfrG,erm(B),lnu(B),lsa(E),tet(M)	yes	Guangxi	2019
BS092	19	V	19	urine	SAMN38494379	41	84803	aac(6')-aph(2''),ant(6)-Ia,aph(3')-III,catQ,erm(A),erm(B),lnu(B),lsa(E),mef(A),msr(D),tet(M)	yes	Guangxi	2019
BS093	19	III	19	urine	SAMN38494380	39	91415	aac(6')-aph(2''),ant(6)-Ia,aph(3')-III,erm(B),lnu(B),tet(M)	no	Guangxi	2019
BS094	17	III	17	vaginal fluid	SAMN38494381	34	95081	ant(6)-Ia,aph(3')-III,erm(B),mef(A),msr(D),tet(O)	no	Guangxi	2019
BS095	1945	Ia	103	cervical fluid	SAMN38494382	18	220672	/	no	Guangxi	2019
BS096	529	V	19	urine	SAMN38494383	48	75364	erm(B),tet(O)	no	Guangxi	2019
BS097	12	Ib	10	urine	SAMN38494384	31	100759	ant(6)-Ia,aph(3')-III,cat(pC194),erm(B),lnu(B),lsa(E),mef(A),msr(D),tet(M),tet(O)	yes	Guangxi	2019
BS098	17	III	17	sputum	SAMN38494385	34	99885	ant(6)-Ia,aph(3')-III,erm(B),tet(O)	no	Guangxi	2019
BS099	19	V	19	urine	SAMN38494386	41	99374	ant(6)-Ia,catQ,cat,erm(A),lsa(E),mef(A),msr(D),tet(M)	no	Guangxi	2019
BS100	929	V	61	sputum	SAMN38494387	15	496401	ant(6)-Ia,catQ,mef(A),msr(D),tet(O)	no	Guangxi	2019
BS101	862	III	103	urine	SAMN38494388	20	219331	ant(6)-Ia,aph(3')-III,cat,erm(B),lnu(B),lsa(E),tet(S)	yes	Guangxi	2019
BS102	19	III	19	vaginal fluid	SAMN38494389	40	84803	aac(6')-aph(2''),ant(6)-Ia,aph(3')-III,erm(B),lnu(B),lsa(E),tet(M)	yes	Guangxi	2019
BS103	19	V	19	urine	SAMN38494390	39	84803	catQ,erm(A),lnu(B),lsa(E),mef(A),msr(D),tet(M)	yes	Guangxi	2019
BS104	17	III	17	vaginal fluid	SAMN38494391	31	104957	ant(6)-Ia,aph(3')-III,erm(B),tet(O)	no	Guangxi	2019
BS105	862	III	103	vaginal fluid	SAMN38494392	22	161623	ant(6)-Ia,erm(B),lnu(B),lsa(E)	yes	Guangxi	2019
BS106	862	III	103	vaginal fluid	SAMN38494393	21	220027	ant(6)-Ia,aph(3')-III,cat,erm(B),lnu(B),lsa(E),tet(S)	yes	Guangxi	2019
BS107	862	III	103	vaginal fluid	SAMN38494394	24	219640	aac(6')-aph(2''),ant(6)-Ia,aph(3')-III,cat,erm(B),lnu(B),lsa(E),tet(S)	yes	Guangxi	2019
BS108	651	III	103	vaginal fluid	SAMN38494395	18	220427	optrA	no	Guangxi	2019
BS109	12	Ib	10	urine	SAMN38494396	26	139173	ant(6)-Ia,aph(3')-III,erm(B),tet(O)	no	Guangxi	2019
BS110	103	Ia	103	urine	SAMN38494397	15	257456	ant(6)-Ia,aph(3')-III,dfrG,erm(B),lnu(B),lsa(E),tet(M)	yes	Guangxi	2019
BS111	17	III	17	vaginal fluid	SAMN38494398	35	95081	ant(6)-Ia,aph(3')-III,erm(B),lnu(B),lsa(E),mef(A),msr(D),tet(O)	yes	Guangxi	2019
BS112	929	V	61	vaginal fluid	SAMN38494399	15	558668	tet(O)	no	Guangxi	2019
BS113	12	Ib	10	vaginal fluid	SAMN38494400	24	124087	tet(M)	no	Guangxi	2019
BS114	103	Ia	103	vaginal fluid	SAMN38494401	12	220000	ant(6)-Ia,aph(3')-III,dfrG,erm(B),tet(M)	no	Guangxi	2019
BS115	10	Ib	10	vaginal fluid	SAMN38494402	20	214983	erm(B)	no	Guangxi	2019
BS116	529	V	19	vaginal fluid	SAMN38494403	43	90122	erm(B),tet(O)	no	Guangxi	2019
BS117	862	III	103	urine	SAMN38494404	20	219641	ant(6)-Ia,aph(3')-III,cat,erm(B),lnu(B),lsa(E),tet(S)	yes	Guangxi	2019
BS118	12	Ib	10	vaginal fluid	SAMN38494405	28	122884	ant(6)-Ia,aph(3')-III,erm(B),lnu(B),lsa(E),mef(A),msr(D),tet(O)	yes	Guangxi	2019
BS119	12	Ib	10	vaginal fluid	SAMN38494406	28	124188	ant(6)-Ia,aph(3')-III,erm(B),lnu(B),lsa(E),tet(O)	yes	Guangxi	2019
BS120	27	III	19	prostatic fluid	SAMN38494407	56	66967	erm(B),lnu(C),tet(O)	no	Guangxi	2019
BS121	485	Ia	103	cervical fluid	SAMN38494408	24	130916	ant(6)-Ia,aph(3')-III,erm(B),lnu(B),lsa(E),tet(L),tet(M)	yes	Guangxi	2019
BS122	19	V	19	urine	SAMN38494409	56	79857	aph(3')-III,catQ,erm(A),erm(B),lnu(B),lsa(E),mef(A),msr(D),tet(M)	yes	Guangxi	2019
BS123	862	III	103	ascitic fluid	SAMN38494410	18	476672	ant(6)-Ia	no	Guangxi	2019
BS124	862	III	103	blood	SAMN38494411	21	476831	ant(6)-Ia	no	Guangxi	2019
BS125	529	V	19	vaginal fluid	SAMN38494412	46	79955	erm(B),tet(O)	no	Guangxi	2019
BS126	529	V	19	vaginal fluid	SAMN38494413	43	79955	erm(B),tet(O)	no	Guangxi	2019
BS127	529	V	19	vaginal fluid	SAMN38494414	41	79955	erm(B),tet(O)	no	Guangxi	2021
BS128	862	III	103	vaginal fluid	SAMN38494415	19	476831	ant(6)-Ia	no	Guangxi	2021
BS130	19	V	19	vaginal fluid	SAMN38494416	39	84802	catQ,erm(A),mef(A),msr(D),tet(M)	no	Guangxi	2021
BS131	17	III	17	vaginal fluid	SAMN38494417	33	125351	ant(6)-Ia,aph(3')-III,erm(B),mef(A),msr(D),tet(O)	no	Guangxi	2021
BS132	19	V	19	vaginal fluid	SAMN38494418	44	99853	ant(6)-Ia,catQ,cat,erm(A),lnu(B),lsa(E),mef(A),msr(D),tet(L),tet(M)	yes	Guangxi	2021
BS133	23	Ia	23	urine	SAMN38494419	22	261212	tet(M)	no	Guangxi	2021
BS134	1	VI	1	vaginal fluid	SAMN38494420	30	105709	ant(6)-Ia,aph(3')-III,erm(B)	no	Guangxi	2021
BS135	529	V	19	vaginal fluid	SAMN38494421	53	70606	erm(B),tet(O)	no	Guangxi	2021
BS136	485	Ia	103	cervical fluid	SAMN38494422	21	257104	lnu(D),mef(A),msr(D),tet(M)	no	Guangxi	2021
BS137	862	III	103	vaginal fluid	SAMN38494423	22	219641	ant(6)-Ia,cat,erm(B),lnu(B),lsa(E),tet(S)	yes	Guangxi	2021
BS138	24	V	23	vaginal fluid	SAMN38494424	29	188241	ant(6)-Ia,lnu(B),lsa(E),mef(A),msr(D),tet(M)	yes	Guangxi	2021
BS139	862	III	103	vaginal fluid	SAMN38494425	23	219642	aac(6')-aph(2''),cat,tet(S)	no	Guangxi	2021
BS140	19	III	19	urine	SAMN38494426	45	106815	tet(M)	no	Guangxi	2021
BS141	885	II	19	urine	SAMN38494427	24	141595	aph(3')-III,cat(pC194),erm(B),lnu(C),mef(A),msr(D),tet(M)	no	Guangxi	2021
BS142	890	V	23	sputum	SAMN38494428	26	120180	ant(6)-Ia,aph(3')-III,erm(B),tet(M)	no	Guangxi	2021
BS143	19	V	19	urine	SAMN38494429	42	99839	catQ,erm(A),lnu(B),lsa(E),mef(A),msr(D),tet(M)	yes	Guangxi	2021
BS144	19	V	19	vaginal fluid	SAMN38494430	39	103521	catQ,erm(A),lnu(B),lsa(E),mef(A),msr(D),tet(M)	yes	Guangxi	2021
BS145	930	Ia	103	urine	SAMN38494431	15	343017	erm(B),tet(L),tet(M)	no	Guangxi	2021
BS146	890	V	23	sputum	SAMN38494432	25	120177	ant(6)-Ia,aph(3')-III,erm(B),tet(M)	no	Guangxi	2021
BS147	862	III	103	vaginal fluid	SAMN38494433	20	219642	ant(6)-Ia,cat,erm(B),fexB,lnu(B),lsa(E),tet(L),tet(W),tet(S)	yes	Guangxi	2021
BS148	19	III	19	vaginal fluid	SAMN38494434	45	78584	ant(6)-Ia,aph(3')-III,cat(pC194),erm(B),tet(M),tet(O)	no	Guangxi	2021
BS149	529	V	19	cervical fluid	SAMN38494435	41	79211	erm(B),tet(O)	no	Guangxi	2021
BS150	529	V	19	vaginal fluid	SAMN38494436	51	71097	erm(B),tet(O)	no	Guangxi	2021
BS151	28	II	19	vaginal fluid	SAMN38494437	30	120229	aph(3')-III,cat(pC194),erm(B),tet(M)	no	Guangxi	2021
BS152	17	III	17	vaginal fluid	SAMN38494438	33	99885	ant(6)-Ia,aph(3')-III,erm(B),tet(M),tet(O)	no	Guangxi	2021
BS153	10	Ib	10	urine	SAMN38494439	23	139840	erm(B)	no	Guangxi	2021
BS154	1	II	1	vaginal fluid	SAMN38494440	25	114556	erm(A),tet(M)	no	Guangxi	2021
BS155	529	V	19	vaginal fluid	SAMN38494441	49	64402	erm(B),tet(O)	no	Guangxi	2021
BS156	529	V	19	vaginal fluid	SAMN38494442	52	71097	erm(B),tet(O)	no	Guangxi	2021
BS157	17	III	17	cervical fluid	SAMN38494443	33	99853	ant(6)-Ia,aph(3')-III,erm(B),tet(M),tet(O)	no	Guangxi	2021
BS158	652	II	10	urine	SAMN38494444	31	104164	tet(L),tet(M)	no	Guangxi	2021
BS159	17	III	17	vaginal fluid	SAMN38494445	35	103544	ant(6)-Ia,aph(3')-III,erm(B),mef(A),msr(D),tet(O)	no	Guangxi	2021
BS160	10	Ib	10	vaginal fluid	SAMN38494446	22	214986	erm(B)	no	Guangxi	2021
BS161	19	III	19	vaginal fluid	SAMN38494447	47	81729	aac(6')-aph(2''),ant(6)-Ia,lnu(B),tet(M)	no	Guangxi	2021
BS162	19	III	19	vaginal fluid	SAMN38494448	35	84364	tet(M)	no	Guangxi	2021
BS163	862	III	103	vaginal fluid	SAMN38494449	21	167237	ant(6)-Ia	no	Guangxi	2021
BS164	27	V	19	urine	SAMN38494450	56	86849	tet(O)	no	Guangxi	2021
BS165	19	III	19	urine	SAMN38494451	40	84038	ant(6)-Ia,tet(M)	no	Guangxi	2021
BS166	27	V	19	cervical fluid	SAMN38494452	57	88368	tet(O)	no	Guangxi	2021
BS167	862	III	103	vaginal fluid	SAMN38494453	24	146212	ant(6)-Ia,aph(3')-III,lnu(B),lsa(E),tet(S)	yes	Guangxi	2021
BS168	890	V	23	vaginal fluid	SAMN38494454	28	123498	ant(6)-Ia,aph(3')-III,erm(B),tet(M)	no	Guangxi	2021
BS170	19	V	19	vaginal fluid	SAMN38494455	50	79857	aac(6')-aph(2''),ant(6)-Ia,aph(3')-III,catQ,erm(A),erm(B),lnu(B),lsa(E),mef(A),msr(D),tet(M)	yes	Guangxi	2021
BS172	17	III	17	vaginal fluid	SAMN38494456	32	104964	ant(6)-Ia,aph(3')-III,erm(B),tet(O)	no	Guangxi	2021
BS173	12	Ib	10	vaginal fluid	SAMN38494457	30	124189	ant(6)-Ia,aph(3')-III,erm(B),tet(O)	no	Guangxi	2021
BS174	529	V	19	vaginal fluid	SAMN38494458	62	64402	erm(B),mef(A),msr(D),tet(O)	no	Guangxi	2021
BS175	17	III	17	vaginal fluid	SAMN38494459	36	93264	ant(6)-Ia,aph(3')-III,erm(B),mef(A),msr(D),tet(O)	no	Guangxi	2021
BS176	17	III	17	vaginal fluid	SAMN38494460	35	99477	ant(6)-Ia,aph(3')-III,erm(B),tet(M),tet(O)	no	Guangxi	2021
BS177	19	III	19	urine	SAMN38494461	44	77111	aac(6')-aph(2''),ant(6)-Ia,aph(3')-III,erm(B),lnu(B),tet(M)	no	Guangxi	2021
BS178	862	III	103	cervical fluid	SAMN38494462	28	166414	aac(6')-aph(2''),ant(6)-Ia,aph(3')-III,erm(B),lnu(B),lsa(E),tet(S)	yes	Guangxi	2021
BS179	12	Ib	10	vaginal fluid	SAMN38494463	33	100661	ant(6)-Ia,aph(3')-III,erm(B),lnu(B),lsa(E),tet(O)	yes	Guangxi	2021
BS180	27	III	19	vaginal fluid	SAMN38494464	62	64153	erm(B),tet(O)	no	Guangxi	2021
BS184	862	III	103	vaginal fluid	SAMN38494465	29	163380	ant(6)-Ia,aph(3')-III,erm(B),lnu(B),lsa(E),tet(O),tet(S)	yes	Guangxi	2021
BS185	529	V	19	vaginal fluid	SAMN38494466	62	71111	erm(B),mef(A),msr(D),tet(O)	no	Guangxi	2021
BS186	890	V	23	vaginal fluid	SAMN38494467	21	133539	tet(M)	no	Guangxi	2021
BS188	19	V	19	vaginal fluid	SAMN38494468	45	80898	aac(6')-aph(2''),ant(6)-Ia,aph(3')-III,erm(A),erm(B),lnu(B),lsa(E),tet(M)	yes	Guangxi	2021
BS189	529	V	19	vaginal fluid	SAMN38494469	48	71125	erm(B),tet(O)	no	Guangxi	2021
BS190	890	V	23	vaginal fluid	SAMN38494470	25	123344	ant(6)-Ia,aph(3')-III,erm(B),tet(M)	no	Guangxi	2021
BS191	23	Ia	23	vaginal fluid	SAMN38494471	32	130114	mef(A),msr(D),tet(M)	no	Guangxi	2021
BS192	529	V	19	sputum	SAMN38494472	49	75866	erm(B),tet(O)	no	Guangxi	2021
BS193	314	Ia	103	vaginal fluid	SAMN38494473	16	310420	tet(M)	no	Guangxi	2021
BS194	751	II	10	vaginal fluid	SAMN38494474	21	225085	tet(M)	no	Guangxi	2021
BS195	19	III	19	vaginal fluid	SAMN38494475	38	79960	tet(M)	no	Guangxi	2021
BS196	19	V	19	vaginal fluid	SAMN38494476	48	80257	ant(6)-Ia,catQ,erm(A),lnu(B),lsa(E),mef(A),msr(D),tet(M)	yes	Guangxi	2021
BS197	890	V	23	vaginal fluid	SAMN38494477	26	91650	ant(6)-Ia,aph(3')-III,erm(B),tet(M)	no	Guangxi	2021
BS198	529	V	19	vaginal fluid	SAMN38494478	46	89977	erm(B),mef(A),msr(D),tet(O)	no	Guangxi	2021
BS199	862	III	103	urine	SAMN38494479	21	129587	ant(6)-Ia,cat,erm(B),tet(S)	no	Guangxi	2021
BS200	19	V	19	vaginal fluid	SAMN38494480	36	105241	aac(6')-aph(2''),ant(6)-Ia,aph(3')-III,erm(A),erm(B),lnu(B),lsa(E),tet(M)	yes	Guangxi	2021
BS201	27	III	19	vaginal fluid	SAMN38494481	73	60787	erm(B),tet(O)	no	Guangxi	2021
BS202	890	V	23	vaginal fluid	SAMN38494482	25	92272	aph(3')-III,erm(B),tet(M)	no	Guangxi	2021
BS203	1	Ib	1	vaginal fluid	SAMN38494483	22	115399	tet(M)	no	Guangxi	2021
BS204	27	III	19	vaginal fluid	SAMN38494484	63	62121	erm(B),tet(O)	no	Guangxi	2021
BS205	529	V	19	vaginal fluid	SAMN38494485	49	77062	erm(B),mef(A),msr(D),tet(O)	no	Guangxi	2021
BS206	12	Ib	10	vaginal fluid	SAMN38494486	31	100662	ant(6)-Ia,aph(3')-III,aph(4)-Ia,erm(B),tet(O)	no	Guangxi	2021
GZ001	862	III	103	vaginal fluid	SAMN38494487	20	220428	ant(6)-Ia,aph(3')-III,cat,erm(B),fexB,lnu(B),lsa(E),optrA,tet(L),tet(W)	yes	Guangdong	2019
GZ002	19	V	19	cervical fluid	SAMN38494488	48	99488	catQ,erm(A),mef(A),msr(D),tet(M)	no	Guangdong	2019
GZ003	19	V	19	cervical fluid	SAMN38494489	51	99426	catQ,erm(A),mef(A),msr(D),tet(M)	no	Guangdong	2019
GZ004	862	III	103	vaginal fluid	SAMN38494490	23	220428	ant(6)-Ia,aph(3')-III,cat,erm(B),fexB,lnu(B),lsa(E),optrA,tet(L),tet(W)	yes	Guangdong	2019
GZ005	862	III	103	sputum	SAMN38494491	19	220428	ant(6)-Ia,aph(3')-III,cat,lnu(B),lsa(E),optrA	yes	Guangdong	2019
GZ006	19	V	19	cervical fluid	SAMN38494492	35	84068	catQ,erm(A),mef(A),msr(D),tet(M)	no	Guangdong	2019
GZ007	19	V	19	cervical fluid	SAMN38494493	33	105063	catQ,erm(A),mef(A),msr(D),tet(M)	no	Guangdong	2019
GZ008	10	Ib	10	vaginal fluid	SAMN38494494	21	214745	erm(B)	no	Guangdong	2019
GZ009	12	Ib	10	cervical fluid	SAMN38494495	28	124190	ant(6)-Ia,aph(3')-III,erm(B),tet(O)	no	Guangdong	2019
GZ010	17	III	17	cervical fluid	SAMN38494496	30	103656	ant(6)-Ia,aph(3')-III,erm(B),tet(O)	no	Guangdong	2019
GZ011	10	Ib	10	amniotic fluid	SAMN38494497	21	205839	erm(B)	no	Guangdong	2019
GZ012	19	V	19	blood	SAMN38494498	41	102594	erm(A),tet(M)	no	Guangdong	2019
GZ013	862	III	103	amniotic fluid	SAMN38494499	18	219641	tet(S)	no	Guangdong	2019
GZ014	651	III	103	vaginal fluid	SAMN38494500	21	144671	tet(L),tet(W)	no	Guangdong	2019
GZ015	19	V	19	cervical fluid	SAMN38494501	42	84802	erm(A),tet(M)	no	Guangdong	2019
GZ016	12	Ib	10	cervical fluid	SAMN38494502	25	139401	ant(6)-Ia,aph(3')-III,erm(B),lnu(B),lsa(E),tet(O)	yes	Guangdong	2019
GZ017	10	Ib	10	blood	SAMN38494503	23	214047	erm(B)	no	Guangdong	2019
GZ018	10	Ib	10	sputum	SAMN38494504	22	214047	erm(B)	no	Guangdong	2019
GZ019	19	V	19	cervical fluid	SAMN38494505	34	90098	catQ,erm(A),mef(A),msr(D),tet(M)	no	Guangdong	2019
GZ020	19	V	19	cervical fluid	SAMN38494506	34	106238	catQ,erm(A),mef(A),msr(D),tet(M)	no	Guangdong	2019
GZ021	19	III	19	cervical fluid	SAMN38494507	41	84803	ant(6)-Ia,erm(B),tet(M)	no	Guangdong	2019
GZ022	1	V	1	amniotic fluid	SAMN38494508	21	211080	erm(B),mef(A),msr(D),tet(M)	no	Guangdong	2019
GZ023	10	Ib	10	amniotic fluid	SAMN38494509	22	214047	erm(B)	no	Guangdong	2019
GZ024	651	III	103	cervical fluid	SAMN38494510	15	220390	/	no	Guangdong	2019
GZ025	12	Ib	10	cervical fluid	SAMN38494511	31	111131	ant(6)-Ia,aph(3')-III,erm(B),tet(O)	no	Guangdong	2020
GZ026	12	Ib	10	vaginal fluid	SAMN38494512	27	139173	ant(6)-Ia,aph(3')-III,erm(B),tet(O)	no	Guangdong	2020
GZ027	24	V	23	vaginal fluid	SAMN38494513	13	384934	tet(M)	no	Guangdong	2020
GZ028	19	III	19	cervical fluid	SAMN38494514	41	80838	aac(6')-aph(2''),ant(6)-Ia,aph(3')-III,erm(B),lnu(B),tet(M)	no	Guangdong	2020
GZ029	19	III	19	cervical fluid	SAMN38494515	40	84812	aac(6')-aph(2''),ant(6)-Ia,aph(3')-III,erm(B),lnu(B),tet(M)	no	Guangdong	2020
GZ030	17	III	17	cervical fluid	SAMN38494516	33	104968	ant(6)-Ia,aph(3')-III,erm(B),mef(A),msr(D),tet(O)	no	Guangdong	2020
GZ031	12	Ib	10	vaginal fluid	SAMN38494517	30	137535	ant(6)-Ia,aph(3')-III,erm(B),mef(A),msr(D),tet(O)	no	Guangdong	2020
GZ032	862	III	103	blood	SAMN38494518	26	120643	aac(6')-aph(2''),ant(6)-Ia,aph(3')-III,cat,erm(B),lnu(B),lsa(E),tet(S)	yes	Guangdong	2020
GZ033	12	Ib	10	cervical fluid	SAMN38494519	25	139172	ant(6)-Ia,aph(3')-III,erm(B),tet(O)	no	Guangdong	2020
GZ034	890	V	23	cervical fluid	SAMN38494520	37	104206	ant(6)-Ia,aph(3')-III,erm(B),tet(M)	no	Guangdong	2020
GZ035	10	Ib	10	vaginal fluid	SAMN38494521	19	230805	erm(B)	no	Guangdong	2020
GZ036	17	III	17	cervical fluid	SAMN38494522	33	112359	ant(6)-Ia,aph(3')-III,erm(B),tet(M),tet(O)	no	Guangdong	2020
GZ037	1	V	1	vaginal fluid	SAMN38494523	20	134347	erm(B),tet(M)	no	Guangdong	2020
GZ038	1	V	1	vaginal fluid	SAMN38494524	16	273211	erm(B),tet(M)	no	Guangdong	2020
GZ039	10	Ib	10	liquor puris	SAMN38494525	25	195158	erm(B)	no	Guangdong	2020
GZ040	862	III	103	vaginal fluid	SAMN38494526	23	197420	aac(6')-aph(2''),ant(6)-Ia,aph(3')-III,cat,erm(B),lnu(B),lsa(E),tet(L),tet(W),tet(S)	yes	Guangdong	2020
GZ041	19	III	19	cervical fluid	SAMN38494527	42	80838	aac(6')-aph(2''),ant(6)-Ia,aph(3')-III,erm(B),lnu(B),tet(M)	no	Guangdong	2020
GZ043	19	V	19	cervical fluid	SAMN38494528	35	84801	erm(A),tet(M)	no	Guangdong	2020
GZ044	19	V	19	cervical fluid	SAMN38494529	34	106871	erm(A),tet(M)	no	Guangdong	2020
GZ045	885	II	19	cervical fluid	SAMN38494530	38	104029	ant(6)-Ia,aph(3')-III,erm(B),tet(M)	no	Guangdong	2020
GZ046	23	Ia	23	cervical fluid	SAMN38494531	18	252122	tet(M)	no	Guangdong	2020
GZ047	17	III	17	vaginal fluid	SAMN38494532	31	104968	ant(6)-Ia,aph(3')-III,erm(B),tet(O)	no	Guangdong	2020
GZ048	529	V	19	vaginal fluid	SAMN38494533	50	71139	erm(B),tet(O)	no	Guangdong	2020
GZ050	17	III	17	vaginal fluid	SAMN38494534	39	88545	ant(6)-Ia,aph(3')-III,erm(B),mef(A),msr(D),tet(O)	no	Guangdong	2020
GZ051	27	III	19	vaginal fluid	SAMN38494535	69	55194	cat(pC194),erm(B),tet(O)	no	Guangdong	2020
GZ052	27	III	19	vaginal fluid	SAMN38494536	72	54754	cat(pC194),erm(B),tet(O)	no	Guangdong	2020
GZ053	529	III	19	vaginal fluid	SAMN38494537	49	79956	erm(B),tet(O)	no	Guangdong	2020
GZ054	652	II	10	cervical fluid	SAMN38494538	29	126166	lnu(D),mef(A),tet(L),tet(M)	no	Guangdong	2020
GZ055	529	V	19	vaginal fluid	SAMN38494539	40	110566	erm(B),tet(O)	no	Guangdong	2020
GZ057	12	Ib	10	vaginal fluid	SAMN38494540	22	179403	ant(6)-Ia,aph(3')-III,erm(B)	no	Guangdong	2020
GZ058	862	III	103	cervical fluid	SAMN38494541	23	235228	ant(6)-Ia,aph(3')-III,cat,erm(B)	no	Guangdong	2020
GZ059	17	III	17	vaginal fluid	SAMN38494542	34	95081	ant(6)-Ia,aph(3')-III,erm(B),tet(O)	no	Guangdong	2020
GZ060	19	III	19	vaginal fluid	SAMN38494543	41	84812	aac(6')-aph(2''),ant(6)-Ia,aph(3')-III,erm(B),lnu(B),lsa(E),tet(M)	yes	Guangdong	2020
GZ061	19	V	19	vaginal fluid	SAMN38494544	38	80898	catQ,erm(A),mef(A),msr(D),tet(M)	no	Guangdong	2020
GZ062	862	III	103	vaginal fluid	SAMN38494545	20	256277	ant(6)-Ia,aph(3')-III,cat,erm(B),lnu(B),lsa(E),tet(S)	yes	Guangdong	2020
GZ063	17	III	17	vaginal fluid	SAMN38494546	37	93642	ant(6)-Ia,aph(3')-III,erm(B),lnu(B),lsa(E),mef(A),msr(D),tet(O)	yes	Guangdong	2020
GZ064	19	V	19	vaginal fluid	SAMN38494547	45	84803	ant(6)-Ia,aph(3')-III,catQ,erm(A),erm(B),lsa(E),mef(A),msr(D),tet(M)	no	Guangdong	2020
GZ065	862	III	103	vaginal fluid	SAMN38494548	23	220027	ant(6)-Ia,aph(3')-III,cat,lnu(B),lsa(E),tet(S)	yes	Guangdong	2020
GZ066	862	III	103	vaginal fluid	SAMN38494549	14	269144	ant(6)-Ia,aph(3')-III,optrA	no	Guangdong	2020
GZ067	10	Ib	10	vaginal fluid	SAMN38494550	22	230766	erm(B)	no	Guangdong	2020
GZ068	17	III	17	vaginal fluid	SAMN38494551	32	99885	ant(6)-Ia,aph(3')-III,erm(B),tet(O)	no	Guangdong	2020
GZ069	19	V	19	cervical fluid	SAMN38494552	48	96240	catQ,erm(A),lnu(B),lsa(E),mef(A),msr(D),tet(M)	yes	Guangdong	2020
GZ070	12	Ib	10	vaginal fluid	SAMN38494553	27	139174	ant(6)-Ia,aph(3')-III,erm(B),tet(O)	no	Guangdong	2020
GZ071	19	V	19	vaginal fluid	SAMN38494554	37	93849	catQ,erm(A),lnu(B),lsa(E),mef(A),msr(D),tet(M)	yes	Guangdong	2020
GZ072	19	III	19	cervical fluid	SAMN38494555	48	84049	tet(M)	no	Guangdong	2020
GZ073	12	Ib	10	vaginal fluid	SAMN38494556	25	141456	ant(6)-Ia,aph(3')-III,erm(B),tet(O)	no	Guangdong	2020
GZ075	10	Ib	10	vaginal fluid	SAMN38494557	19	214838	erm(B)	no	Guangdong	2019
GZ076	12	Ib	10	cervical fluid	SAMN38494558	25	139173	ant(6)-Ia,aph(3')-III,erm(B),tet(O)	no	Guangdong	2019
GZ077	12	Ib	10	cervical fluid	SAMN38494559	26	139173	ant(6)-Ia,aph(3')-III,erm(B),tet(O)	no	Guangdong	2019
GZ078	12	Ib	10	vaginal fluid	SAMN38494560	32	178417	ant(6)-Ia,aph(3')-III,erm(B),tet(O)	no	Guangdong	2019
GZ079	17	III	17	vaginal fluid	SAMN38494561	32	130383	ant(6)-Ia,aph(3')-III,erm(B),tet(O)	no	Guangdong	2019
GZ080	12	Ib	10	vaginal fluid	SAMN38494562	30	124187	ant(6)-Ia,aph(3')-III,erm(B),lnu(B),lsa(E),mef(A),msr(D),tet(O)	yes	Guangdong	2019
GZ081	485	Ia	103	vaginal fluid	SAMN38494563	11	260571	ant(6)-Ia,lnu(D),mef(A),msr(D),tet(M)	no	Guangdong	2019
GZ082	19	III	19	cervical fluid	SAMN38494564	36	81100	erm(A),tet(M)	no	Guangdong	2019
GZ083	19	V	19	vaginal fluid	SAMN38494565	43	84755	ant(6)-Ia,catQ,cat,erm(A),lnu(B),lsa(E),mef(A),msr(D),tet(L),tet(M)	yes	Guangdong	2019
GZ084	27	III	19	vaginal fluid	SAMN38494566	72	61974	erm(B),tet(O)	no	Guangdong	2019
GZ085	12	Ib	10	vaginal fluid	SAMN38494567	28	162906	ant(6)-Ia,aph(3')-III,erm(B),tet(O)	no	Guangdong	2019
GZ086	12	Ib	10	vaginal fluid	SAMN38494568	28	139173	ant(6)-Ia,aph(3')-III,erm(B),tet(O)	no	Guangdong	2019
GZ087	485	Ia	103	vaginal fluid	SAMN38494569	11	241186	ant(6)-Ia,aph(3')-III,erm(B),lnu(B),lsa(E),tet(L),tet(M)	yes	Guangdong	2019
GZ088	529	V	19	vaginal fluid	SAMN38494570	48	71153	erm(B),tet(O)	no	Guangdong	2019
GZ089	529	V	19	vaginal fluid	SAMN38494571	48	73687	erm(B),tet(O)	no	Guangdong	2019
GZ090	19	III	19	vaginal fluid	SAMN38494572	34	139948	lnu(B),lsa(E),tet(M)	yes	Guangdong	2019
GZ091	1	V	1	vaginal fluid	SAMN38494573	20	184324	erm(B),tet(M)	no	Guangdong	2019
GZ092	17	III	17	vaginal fluid	SAMN38494574	39	93264	ant(6)-Ia,aph(3')-III,erm(B),mef(A),msr(D),tet(O)	no	Guangdong	2019
GZ093	485	Ia	103	vaginal fluid	SAMN38494575	16	257103	ant(6)-Ia,lnu(D),mef(A),tet(M)	no	Guangdong	2019
GZ094	485	Ia	103	vaginal fluid	SAMN38494576	13	256719	ant(6)-Ia,lnu(D),mef(A),tet(M)	no	Guangdong	2019
GZ095	10	Ib	10	vaginal fluid	SAMN38494577	22	214216	erm(B)	no	Guangdong	2019
GZ096	12	Ib	10	sputum	SAMN38494578	29	124188	ant(6)-Ia,aph(3')-III,erm(B),lnu(B),lsa(E),tet(O)	yes	Guangdong	2019
GZ097	19	III	19	vaginal fluid	SAMN38494579	39	103569	erm(B),mef(A),msr(D),tet(M)	no	Guangdong	2019
GZ098	17	III	17	cervical fluid	SAMN38494580	34	104968	ant(6)-Ia,aph(3')-III,erm(B),mef(A),msr(D),tet(O)	no	Guangdong	2019
GZ099	24	V	23	vaginal fluid	SAMN38494581	16	186456	tet(M)	no	Guangdong	2020
GZ100	17	III	17	vaginal fluid	SAMN38494582	31	126562	ant(6)-Ia,aph(3')-III,erm(B),tet(M),tet(O)	no	Guangdong	2020
GZ101	862	III	103	vaginal fluid	SAMN38494583	21	183488	ant(6)-Ia,aph(3')-III,erm(B),lnu(B),lsa(E),tet(S)	yes	Guangdong	2020
GZ102	12	Ib	10	vaginal fluid	SAMN38494584	30	124037	ant(6)-Ia,aph(3')-III,erm(B),tet(O)	no	Guangdong	2020
GZ103	19	III	19	vaginal fluid	SAMN38494585	39	106650	tet(M)	no	Guangdong	2020
GZ104	19	V	19	cervical fluid	SAMN38494586	37	84126	erm(A),lnu(B),lsa(E),tet(M)	yes	Guangdong	2020
GZ105	651	III	103	vaginal fluid	SAMN38494587	19	220359	/	no	Guangdong	2020
GZ106	529	V	19	cervical fluid	SAMN38494588	50	71111	erm(B),tet(O)	no	Guangdong	2020
GZ107	529	V	19	cervical fluid	SAMN38514494	47	75866	erm(B),tet(O)	no	Guangdong	2020
GZ108	12	Ib	10	sputum	SAMN38514495	29	139173	ant(6)-Ia,aph(3')-III,erm(B),tet(O)	no	Guangdong	2020
GZ109	529	V	19	vaginal fluid	SAMN38514496	46	75665	erm(B),tet(O)	no	Guangdong	2020
GZ110	529	V	19	cervical fluid	SAMN38514497	49	71111	erm(B),tet(O)	no	Guangdong	2020
GZ111	529	V	19	sputum	SAMN38514498	46	82610	erm(B),tet(O)	no	Guangdong	2020
GZ112	529	V	19	sputum	SAMN38514499	47	75866	erm(B),tet(O)	no	Guangdong	2020
GZ113	19	III	19	cervical fluid	SAMN38514500	51	78806	mef(A),msr(D),tet(M)	no	Guangdong	2020
GZ114	19	V	19	cervical fluid	SAMN38514501	39	88663	catQ,erm(A),mef(A),msr(D),tet(M)	no	Guangdong	2020
GZ115	485	Ia	103	vaginal fluid	SAMN38514502	15	248795	erm(B)	no	Guangdong	2020
GZ116	12	Ib	10	sputum	SAMN38514503	30	133618	ant(6)-Ia,aph(3')-III,erm(B),tet(O)	no	Guangdong	2020
GZ117	12	NT	10	cervical fluid	SAMN38514504	25	187967	ant(6)-Ia,aph(3')-III,erm(B),tet(O)	no	Guangdong	2020
GZ118	19	III	19	vaginal fluid	SAMN38514505	55	71263	cat(pC194),tet(M),tet(O)	no	Guangdong	2020
GZ119	17	III	17	vaginal fluid	SAMN38514506	30	169658	ant(6)-Ia,aph(3')-III,erm(B),tet(M),tet(O)	no	Guangdong	2020
GZ120	103	Ia	103	vaginal fluid	SAMN38514507	10	257107	lnu(D),mef(A),msr(D)	no	Guangdong	2020
GZ121	24	V	23	vaginal fluid	SAMN38514508	15	300503	ant(6)-Ia,lnu(B),lsa(E),mef(A),msr(D),tet(M)	yes	Guangdong	2020
GZ122	529	V	19	vaginal fluid	SAMN38514509	49	73446	erm(B),tet(O)	no	Guangdong	2020
GZ123	19	III	19	vaginal fluid	SAMN38514510	51	84801	aph(3')-III,cat(pC194),erm(B),tet(M),tet(O)	no	Guangdong	2020
GZ124	890	V	23	vaginal fluid	SAMN38514511	23	118173	ant(6)-Ia,aph(3')-III,erm(B),tet(M)	no	Guangdong	2020
GZ125	890	V	23	vaginal fluid	SAMN38514512	22	154789	ant(6)-Ia,aph(3')-III,erm(B),tet(M)	no	Guangdong	2020
GZ126	19	V	19	vaginal fluid	SAMN38514513	39	105062	catQ,erm(A),mef(A),msr(D),tet(M)	no	Guangdong	2020
GZ127	862	III	103	vaginal fluid	SAMN38514514	18	171312	/	no	Guangdong	2020
GZ128	890	V	23	vaginal fluid	SAMN38514515	28	136141	ant(6)-Ia,aph(3')-III,erm(B),tet(M)	no	Guangdong	2020
GZ129	19	III	19	blood	SAMN38514516	44	110689	aac(6')-aph(2''),aph(3')-III,erm(B),lnu(B),lsa(E),tet(M)	yes	Guangdong	2020
GZ130	890	V	23	vaginal fluid	SAMN38514517	29	118037	erm(B),mef(A),msr(D),tet(M)	no	Guangdong	2020
GZ131	17	III	17	vaginal fluid	SAMN38514518	35	125625	ant(6)-Ia,aph(3')-III,erm(B),tet(M),tet(O)	no	Guangdong	2020
GZ132	1	V	1	vaginal fluid	SAMN38514519	20	184524	erm(B),tet(M)	no	Guangdong	2020
GZ133	17	III	17	urine	SAMN38514520	34	98179	ant(6)-Ia,aph(3')-III,erm(B),tet(M),tet(O)	no	Guangdong	2020
GZ134	23	Ia	23	blood	SAMN38514521	16	188415	mef(A),msr(D),tet(M)	no	Guangdong	2020
GZ135	19	III	19	sputum	SAMN38514522	34	142078	tet(M)	no	Guangdong	2020
GZ136	862	III	103	sputum	SAMN38514523	22	220027	ant(6)-Ia,aph(3')-III,cat,erm(B),lnu(B),lsa(E),tet(S)	yes	Guangdong	2020
GZ137	19	V	19	sputum	SAMN38514524	40	80898	catQ,erm(A),mef(A),msr(D),tet(M)	no	Guangdong	2020
GZ138	485	Ia	103	sputum	SAMN38514525	15	343692	ant(6)-Ia,lnu(D),mef(A),tet(M)	no	Guangdong	2020
GZ139	529	V	19	cervical fluid	SAMN38514526	41	82945	erm(B),tet(O)	no	Guangdong	2020
GZ140	529	III	19	vaginal fluid	SAMN38514527	49	83105	erm(B),tet(O)	no	Guangdong	2020
GZ141	862	III	103	vaginal fluid	SAMN38514528	22	257039	ant(6)-Ia,aph(3')-III,cat,erm(B),lnu(B),lsa(E),tet(S)	yes	Guangdong	2020
GZ142	17	III	17	vaginal fluid	SAMN38514529	29	130383	ant(6)-Ia,aph(3')-III,erm(B),tet(O)	no	Guangdong	2020
GZ143	19	V	19	cervical fluid	SAMN38514530	35	89532	catQ,erm(A),mef(A),msr(D),tet(M)	no	Guangdong	2020
GZ144	12	Ib	10	amniotic fluid	SAMN38514531	29	118046	ant(6)-Ia,aph(3')-III,erm(B),tet(O)	no	Guangdong	2020
GZ145	862	III	103	vaginal fluid	SAMN38514532	17	219641	aac(6')-aph(2''),cat,tet(S)	no	Guangdong	2020
GZ146	19	III	19	vaginal fluid	SAMN38514533	39	84803	mef(A),msr(D),tet(M)	no	Guangdong	2020
GZ147	485	Ia	103	vaginal fluid	SAMN38514534	45	89307	catQ,lnu(D),mef(A),msr(D),tet(M)	no	Guangdong	2020
GZ148	485	Ia	103	cervical fluid	SAMN38514535	19	220416	erm(B),tet(O)	no	Guangdong	2020
GZ150	485	Ia	103	cervical fluid	SAMN38514536	18	220307	tet(M)	no	Guangdong	2020
GZ151	19	V	19	vaginal fluid	SAMN38514537	37	84803	erm(A),tet(M)	no	Guangdong	2020
GZ152	19	V	19	vaginal fluid	SAMN38514538	35	114035	erm(A),tet(M)	no	Guangdong	2020
GZ153	19	V	19	vaginal fluid	SAMN38514539	36	89643	catQ,erm(A),mef(A),msr(D),tet(M)	no	Guangdong	2020
GZ154	19	V	19	vaginal fluid	SAMN38514540	37	84803	catQ,erm(A),mef(A),msr(D),tet(M)	no	Guangdong	2020
GZ155	19	V	19	vaginal fluid	SAMN38514541	53	84803	ant(6)-Ia,catQ,erm(A),lsa(E),mef(A),msr(D),tet(M)	no	Guangdong	2020
GZ156	23	Ia	23	vaginal fluid	SAMN38514542	17	194608	lsa(C),mef(A),msr(D),tet(M)	no	Guangdong	2020
GZ157	10	Ib	10	vaginal fluid	SAMN38514543	21	214977	erm(B)	no	Guangdong	2020
GZ158	862	III	103	vaginal fluid	SAMN38514544	20	199950	tet(S)	no	Guangdong	2020
GZ159	19	V	19	vaginal fluid	SAMN38514545	38	105062	catQ,erm(A),mef(A),msr(D),tet(M)	no	Guangdong	2020
GZ160	485	Ia	103	vaginal fluid	SAMN38514546	11	260572	ant(6)-Ia,lnu(B),lnu(D),lsa(E),mef(A),msr(D),tet(M)	yes	Guangdong	2020
GZ161	19	III	19	vaginal fluid	SAMN38514547	50	91415	mef(A),msr(D),tet(M)	no	Guangdong	2020
GZ162	19	V	19	vaginal fluid	SAMN38514548	41	90283	ant(6)-Ia,cat,erm(A),lnu(B),lsa(E),tet(L),tet(M)	yes	Guangdong	2020
GZ163	27	III	19	vaginal fluid	SAMN38514549	67	55304	erm(B),tet(O)	no	Guangdong	2020
GZ164	862	III	103	vaginal fluid	SAMN38514550	22	191135	ant(6)-Ia,aph(3')-III,erm(B),lnu(B),lsa(E),tet(S)	yes	Guangdong	2020
GZ172	27	III	19	vaginal fluid	SAMN38514551	60	62652	erm(B),tet(O)	no	Guangdong	2020
GZ173	27	III	19	vaginal fluid	SAMN38514552	62	60143	erm(B),tet(O)	no	Guangdong	2020
GZ174	17	III	17	cervical fluid	SAMN38514553	33	103587	ant(6)-Ia,aph(3')-III,erm(B),tet(O)	no	Guangdong	2020
GZ175	17	III	17	vaginal fluid	SAMN38514554	34	104965	ant(6)-Ia,aph(3')-III,erm(B),tet(O)	no	Guangdong	2020
GZ176	17	III	17	vaginal fluid	SAMN38514555	36	104965	ant(6)-Ia,aph(3')-III,erm(B),mef(A),msr(D),tet(O)	no	Guangdong	2020
GZ177	17	III	17	vaginal fluid	SAMN38514556	34	134098	ant(6)-Ia,aph(3')-III,erm(B),mef(A),msr(D),tet(O)	no	Guangdong	2020
GZ178	862	III	103	vaginal fluid	SAMN38514557	21	220027	tet(S)	no	Guangdong	2020
GZ179	17	III	17	vaginal fluid	SAMN38514558	36	103653	ant(6)-Ia,aph(3')-III,erm(B),mef(A),msr(D),tet(O)	no	Guangdong	2020
GZ180	862	III	103	vaginal fluid	SAMN38514559	18	219641	tet(S)	no	Guangdong	2020
GZ181	862	III	103	vaginal fluid	SAMN38514560	18	219641	tet(S)	no	Guangdong	2020
GZ182	485	Ia	103	vaginal fluid	SAMN38514561	13	476756	erm(B)	no	Guangdong	2020
GZ183	27	III	19	vaginal fluid	SAMN38514562	58	60143	erm(B),tet(O)	no	Guangdong	2020
GZ184	19	III	19	vaginal fluid	SAMN38514563	60	79960	tet(M)	no	Guangdong	2020
GZ185	19	III	19	vaginal fluid	SAMN38514564	48	104134	tet(M)	no	Guangdong	2020
GZ186	890	V	23	cervical fluid	SAMN38514565	23	123344	ant(6)-Ia,aph(3')-III,erm(B),tet(M)	no	Guangdong	2020
GZ187	890	V	23	vaginal fluid	SAMN38514566	24	105201	ant(6)-Ia,aph(3')-III,erm(B),tet(M)	no	Guangdong	2020
GZ188	19	V	19	cervical fluid	SAMN38514567	39	84807	catQ,erm(A),mef(A),msr(D),tet(M)	no	Guangdong	2020
GZ189	19	V	19	vaginal fluid	SAMN38514568	36	105262	catQ,erm(A),mef(A),msr(D),tet(M)	no	Guangdong	2020
GZ190	12	Ib	10	vaginal fluid	SAMN38514569	27	157645	ant(6)-Ia,aph(3')-III,erm(B),tet(O)	no	Guangdong	2020
GZ191	19	III	19	vaginal fluid	SAMN38514570	42	106815	tet(M)	no	Guangdong	2020
GZ192	19	III	19	cervical fluid	SAMN38514571	45	84379	tet(M)	no	Guangdong	2020
GZ193	19	III	19	cervical fluid	SAMN38514572	44	79969	tet(M)	no	Guangdong	2020
GZ194	27	III	19	cervical fluid	SAMN38514573	80	53537	erm(B),tet(O)	no	Guangdong	2020
GZ195	27	III	19	vaginal fluid	SAMN38514574	78	55194	erm(B),tet(O)	no	Guangdong	2020
GZ196	12	Ib	10	vaginal fluid	SAMN38514575	27	157627	ant(6)-Ia,aph(3')-III,erm(B),tet(O)	no	Guangdong	2020
GZ197	12	Ib	10	vaginal fluid	SAMN38514576	27	139173	ant(6)-Ia,aph(3')-III,erm(B),tet(O)	no	Guangdong	2020
GZ198	529	V	19	amniotic fluid	SAMN38514577	43	94974	tet(O)	no	Guangdong	2020
GZ199	529	V	19	vaginal fluid	SAMN38514578	43	89977	tet(O)	no	Guangdong	2020
GZ200	529	V	19	vaginal fluid	SAMN38514579	43	89977	tet(O)	no	Guangdong	2020
GZ201	529	V	19	vaginal fluid	SAMN38514580	52	70606	ant(6)-Ia,aph(3')-III,cat(pC194),erm(B),tet(O)	no	Guangdong	2020
GZ202	529	V	19	vaginal fluid	SAMN38514581	47	75665	erm(B),tet(O)	no	Guangdong	2020
GZ203	529	V	19	vaginal fluid	SAMN38514582	46	75665	erm(B),tet(O)	no	Guangdong	2020
GZ204	10	Ib	10	amniotic fluid	SAMN38514583	21	214743	erm(B)	no	Guangdong	2020
GZ205	10	Ib	10	vaginal fluid	SAMN38514584	23	214741	erm(B)	no	Guangdong	2020
GZ206	10	Ib	10	vaginal fluid	SAMN38514585	23	209715	erm(B)	no	Guangdong	2020
GZ207	10	II	10	vaginal fluid	SAMN38514586	32	108974	tet(M)	no	Guangdong	2020
GZ208	19	V	19	cervical fluid	SAMN38514587	40	84803	catQ,erm(A),mef(A),msr(D),tet(M)	no	Guangdong	2020
GZ209	10	Ib	10	vaginal fluid	SAMN38514588	21	240605	erm(B)	no	Guangdong	2020
GZ210	19	V	19	vaginal fluid	SAMN38514589	39	84803	catQ,erm(A),mef(A),msr(D),tet(M)	no	Guangdong	2020
GZ211	10	Ib	10	cervical fluid	SAMN38514590	24	155769	erm(B)	no	Guangdong	2020
GZ212	1	II	1	vaginal fluid	SAMN38514591	20	156999	erm(A),tet(M)	no	Guangdong	2020
GZ214	529	V	19	vaginal fluid	SAMN38514592	46	68857	erm(B),tet(O)	no	Guangdong	2020
GZ215	529	V	19	vaginal fluid	SAMN38514593	45	75364	erm(B),tet(O)	no	Guangdong	2020
GZ216	529	V	19	vaginal fluid	SAMN38514594	42	79955	erm(B),tet(O)	no	Guangdong	2020
GZ217	529	V	19	vaginal fluid	SAMN38514595	43	75665	erm(B),tet(O)	no	Guangdong	2020
GZ218	529	V	19	amniotic fluid	SAMN38514596	46	75665	erm(B),tet(O)	no	Guangdong	2020
GZ219	12	Ib	10	vaginal fluid	SAMN38514597	28	139174	ant(6)-Ia,aph(3')-III,erm(B),tet(O)	no	Guangdong	2020
GZ220	12	Ib	10	vaginal fluid	SAMN38514598	28	186559	ant(6)-Ia,aph(3')-III,erm(B),tet(O)	no	Guangdong	2020
GZ221	12	Ib	10	vaginal fluid	SAMN38514599	27	139174	ant(6)-Ia,aph(3')-III,erm(B),tet(O)	no	Guangdong	2020
GZ226	485	Ia	103	cervical fluid	SAMN38514600	14	220417	erm(B),tet(O)	no	Guangdong	2020
GZ227	929	V	61	vaginal fluid	SAMN38514601	15	496497	ant(6)-Ia,catQ,mef(A),msr(D),tet(O)	no	Guangdong	2020
GZ228	651	III	103	vaginal fluid	SAMN38514602	19	186581	erm(B),fexB,optrA,tet(L),tet(W)	no	Guangdong	2020
GZ229	17	III	17	blood	SAMN38514603	32	125306	ant(6)-Ia,aph(3')-III,erm(B),tet(M),tet(O)	no	Guangdong	2020
GZ230	885	II	19	cervical fluid	SAMN38514604	33	151709	ant(6)-Ia,aph(3')-III,cat(pC194),erm(B),tet(M)	no	Guangdong	2020
GZ231	17	III	17	cervical fluid	SAMN38514605	33	104968	ant(6)-Ia,aph(3')-III,erm(B),tet(M),tet(O)	no	Guangdong	2020
GZ232	19	III	19	vaginal fluid	SAMN38514606	36	111409	mef(A),msr(D),tet(M)	no	Guangdong	2020
GZ233	485	Ia	103	vaginal fluid	SAMN38514607	21	257104	tet(M)	no	Guangdong	2020
GZ234	862	III	103	vaginal fluid	SAMN38514608	26	219641	aac(6')-aph(2''),ant(6)-Ia,aph(3')-III,cat,erm(B),lnu(B),lsa(E),tet(S)	yes	Guangdong	2020
GZ235	19	V	19	cervical fluid	SAMN38514609	38	80898	erm(A),tet(M)	no	Guangdong	2020
GZ236	12	Ib	10	vaginal fluid	SAMN38514610	30	93225	ant(6)-Ia,aph(3')-III,erm(B),tet(O)	no	Guangdong	2020
GZ238	19	V	19	vaginal fluid	SAMN38514611	35	103736	aac(6')-aph(2''),ant(6)-Ia,aph(3')-III,erm(A),erm(B),lnu(B),lsa(E),tet(M)	yes	Guangdong	2020
GZ239	27	III	19	cervical fluid	SAMN38514612	80	53401	erm(B),tet(O)	no	Guangdong	2020
GZ240	651	III	103	cervical fluid	SAMN38514613	32	220426	ant(6)-Ia,aph(3')-III,lnu(B),optrA	no	Guangdong	2020
GZ242	890	V	23	vaginal fluid	SAMN38514614	25	104889	ant(6)-Ia,aph(3')-III,erm(B),tet(M)	no	Guangdong	2020
GZ243	17	III	17	vaginal fluid	SAMN38514615	35	99885	ant(6)-Ia,aph(3')-III,erm(B),tet(M),tet(O)	no	Guangdong	2020
GZ244	890	V	23	vaginal fluid	SAMN38514616	26	92468	ant(6)-Ia,aph(3')-III,erm(B),tet(M)	no	Guangdong	2020
GZ245	314	Ia	103	vaginal fluid	SAMN38514617	13	258120	tet(M)	no	Guangdong	2020
GZ246	529	V	19	cervical fluid	SAMN38514618	48	79955	aph(3')-III,erm(B),tet(O)	no	Guangdong	2020
GZ247	27	III	19	vaginal fluid	SAMN38514619	66	60243	erm(B),tet(O)	no	Guangdong	2020
GZ249	12	Ib	10	vaginal fluid	SAMN38514620	25	139173	ant(6)-Ia,aph(3')-III,erm(B),tet(O)	no	Guangdong	2020
GZ250	529	V	19	vaginal fluid	SAMN38514621	49	66406	erm(B),tet(O)	no	Guangdong	2020
GZ251	19	V	19	sputum	SAMN38514622	33	109946	tet(M)	no	Guangdong	2020
GZ252	485	Ia	103	vaginal fluid	SAMN38514623	12	257105	tet(M)	no	Guangdong	2020
GZ253	929	V	61	blood	SAMN38514624	17	496331	ant(6)-Ia,catQ,mef(A),msr(D),tet(O)	no	Guangdong	2020
GZ254	27	III	19	sputum	SAMN38514625	46	79885	mef(A),msr(D),tet(M)	no	Guangdong	2020
GZ255	19	V	19	vaginal fluid	SAMN38514626	36	84803	tet(M)	no	Guangdong	2020
GZ256	19	III	19	vaginal fluid	SAMN38514627	49	116858	tet(M)	no	Guangdong	2020
GZ257	17	III	17	vaginal fluid	SAMN38514628	36	94201	ant(6)-Ia,aph(3')-III,erm(B),mef(A),msr(D),tet(O)	no	Guangdong	2020
GZ258	19	V	19	vaginal fluid	SAMN38514629	35	84851	tet(M)	no	Guangdong	2020
GZ259	103	Ia	103	vaginal fluid	SAMN38514630	12	256651	tet(O)	no	Guangdong	2020
GZ260	19	V	19	cervical fluid	SAMN38514631	35	105241	erm(A),tet(M)	no	Guangdong	2020
GZ261	17	III	17	cervical fluid	SAMN38514632	34	121624	ant(6)-Ia,aph(3')-III,erm(B),lnu(B),lsa(E),mef(A),msr(D),tet(O)	yes	Guangdong	2020
GZ262	651	III	103	vaginal fluid	SAMN38514633	22	219641	erm(B),fexB,tet(L),tet(W)	no	Guangdong	2020
GZ263	485	Ia	103	vaginal fluid	SAMN38514634	17	220308	ant(6)-Ia,lnu(D),mef(A),tet(M)	no	Guangdong	2020
GZ265	19	V	19	cervical fluid	SAMN38514636	36	105241	tet(M)	no	Guangdong	2020
GZ266	17	III	17	vaginal fluid	SAMN38514637	37	116328	ant(6)-Ia,aph(3')-III,erm(B),lnu(B),lsa(E),mef(A),msr(D),tet(O)	yes	Guangdong	2020
GZ267	485	Ia	103	vaginal fluid	SAMN38514638	18	256708	catQ,lnu(D),mef(A),msr(D),tet(M)	no	Guangdong	2020
GZ268	17	III	17	vaginal fluid	SAMN38514639	35	104965	ant(6)-Ia,aph(3')-III,erm(B),mef(A),msr(D),tet(O)	no	Guangdong	2020
GZ269	929	V	61	vaginal fluid	SAMN38514640	14	566592	ant(6)-Ia,catQ,mef(A),msr(D)	no	Guangdong	2020
GZ270	19	V	19	vaginal fluid	SAMN38514641	42	80490	catQ,cat,mef(A),msr(D),tet(L),tet(M)	no	Guangdong	2020
GZ271	12	Ib	10	vaginal fluid	SAMN38514642	33	106120	ant(6)-Ia,aph(3')-III,erm(B),tet(O)	no	Guangdong	2020
GZ272	17	III	17	vaginal fluid	SAMN38514643	37	103474	ant(6)-Ia,aph(3')-III,erm(B),lnu(B),lsa(E),mef(A),msr(D),tet(O)	yes	Guangdong	2020
GZ273	890	V	23	vaginal fluid	SAMN38514644	21	124084	tet(M)	no	Guangdong	2020
GZ274	862	III	103	vaginal fluid	SAMN38514645	19	120578	tet(S)	no	Guangdong	2020
GZ275	862	III	103	vaginal fluid	SAMN38514646	18	219641	tet(S)	no	Guangdong	2020
GZ276	862	III	103	vaginal fluid	SAMN38514647	17	219641	tet(S)	no	Guangdong	2020
GZ277	12	Ib	10	sputum	SAMN38514648	31	105019	ant(6)-Ia,aph(3')-III,erm(B),tet(O)	no	Guangdong	2020
GZ278	12	Ib	10	blood	SAMN38514649	30	171995	ant(6)-Ia,aph(3')-III,erm(B),tet(O)	no	Guangdong	2020
GZ282	19	III	19	vaginal fluid	SAMN38514650	39	80888	erm(B),mef(A),msr(D),tet(M)	no	Guangdong	2020
GZ283	10	Ib	10	vaginal fluid	SAMN38514651	24	214995	erm(B)	no	Guangdong	2020
GZ284	103	Ia	103	vaginal fluid	SAMN38514652	11	256687	tet(O)	no	Guangdong	2020
GZ285	12	Ib	10	vaginal fluid	SAMN38514653	24	143643	ant(6)-Ia,aph(3')-III,erm(B),tet(O)	no	Guangdong	2020
GZ286	529	V	19	vaginal fluid	SAMN38514654	45	89977	erm(B),tet(O)	no	Guangdong	2020
GZ287	19	V	19	vaginal fluid	SAMN38514655	52	79857	catQ,erm(A),mef(A),msr(D),tet(M)	no	Guangdong	2020
GZ288	485	Ia	103	vaginal fluid	SAMN38514656	22	220417	ant(6)-Ia,catQ,lnu(D),mef(A),msr(D),tet(M)	no	Guangdong	2021
GZ289	929	V	61	sputum	SAMN38517410	1	2162174	ant(6)-Ia,catQ,mef(A),msr(D),tet(O)	no	Guangdong	2021
GZ290	929	V	61	blood	SAMN38514657	31	93513	ant(6)-Ia,catQ,mef(A),msr(D),tet(O)	no	Guangdong	2021
GZ291	23	Ia	23	vaginal fluid	SAMN38514658	24	194220	lsa(C),tet(M)	no	Guangdong	2021
GZ293	12	Ib	10	vaginal fluid	SAMN38514659	30	139173	ant(6)-Ia,aph(3')-III,erm(B),tet(O)	no	Guangdong	2021
GZ294	61	III	61	amniotic fluid	SAMN38514660	80	44630	tet(M)	no	Guangdong	2021
NN093	929	V	61	vaginal fluid	SAMN38514661	17	496496	ant(6)-Ia,catQ,mef(A),msr(D),tet(O)	no	Guangxi	2018
NN094	249	Ia	23	rectal fluid	SAMN38514662	14	234795	tet(M)	no	Guangxi	2018
NN095	249	Ia	23	vaginal fluid	SAMN38514663	13	530559	tet(M)	no	Guangxi	2018
NN097	103	Ia	103	vaginal fluid	SAMN38514664	21	229986	lnu(D),mef(A),msr(D),tet(M)	no	Guangxi	2018
NN098	103	Ia	103	vaginal fluid	SAMN38514665	22	229827	lnu(D),mef(A),msr(D),tet(M)	no	Guangxi	2018
NN101	19	III	19	vaginal fluid	SAMN38514666	41	125449	mef(A),msr(D),tet(M)	no	Guangxi	2018
NN102	19	III	19	vaginal fluid	SAMN38514667	40	79960	mef(A),msr(D),tet(M)	no	Guangxi	2018
NN105	931	V	61	sputum	SAMN38517412	1	2176950	ant(6)-Ia,mef(A),msr(D),tet(S)	no	Guangxi	2018
NN106	12	Ib	10	vaginal fluid	SAMN38514668	27	139173	ant(6)-Ia,aph(3')-III,erm(B),tet(O)	no	Guangxi	2018
NN107	12	Ib	10	vaginal fluid	SAMN38514669	38	92305	ant(6)-Ia,aph(3')-III,cat(pC194),erm(B),tet(O)	no	Guangxi	2018
NN111	651	III	103	vaginal fluid	SAMN38514670	31	116849	aac(6')-aph(2''),ant(6)-Ia,aph(3')-III,erm(B)	no	Guangxi	2018
NN112	651	III	103	vaginal fluid	SAMN38514671	31	152796	aac(6')-aph(2''),ant(6)-Ia,aph(3')-III,erm(B)	no	Guangxi	2018
NN113	19	V	19	vaginal fluid	SAMN38514672	38	79856	catQ,erm(A),mef(A),msr(D)	no	Guangxi	2018
NN114	23	Ia	23	vaginal fluid	SAMN38514673	16	188415	tet(M)	no	Guangxi	2018
NN115	23	Ia	23	vaginal fluid	SAMN38514674	18	189049	tet(M)	no	Guangxi	2018
NN116	19	V	19	rectal fluid	SAMN38514675	42	83708	catQ,erm(A),mef(A),msr(D),tet(M)	no	Guangxi	2018
NN117	23	Ia	23	vaginal fluid	SAMN38514676	24	125023	tet(M)	no	Guangxi	2018
NN118	19	V	19	vaginal fluid	SAMN38514677	43	81730	catQ,erm(A),mef(A),msr(D),tet(M)	no	Guangxi	2018
NN119	19	V	19	vaginal fluid	SAMN38514678	43	80898	catQ,erm(A),mef(A),msr(D),tet(M)	no	Guangxi	2018
NN121	890	V	23	vaginal fluid	SAMN38514679	23	134132	ant(6)-Ia,aph(3')-III,erm(B),tet(M)	no	Guangxi	2018
NN123	929	V	61	vaginal fluid	SAMN38514680	13	220136	tet(O)	no	Guangxi	2018
NN124	19	III	19	rectal fluid	SAMN38514681	41	84812	tet(M)	no	Guangxi	2018
NN125	12	Ib	10	rectal fluid	SAMN38514682	31	120656	ant(6)-Ia,aph(3')-III,erm(B),lnu(B),lsa(E),tet(O)	yes	Guangxi	2018
NN126	23	Ia	23	vaginal fluid	SAMN38514683	21	115237	mef(A),msr(D),tet(M)	no	Guangxi	2018
NN127	12	Ib	10	vaginal fluid	SAMN38514684	38	100758	ant(6)-Ia,aph(3')-III,erm(B),lnu(B),lsa(E),mef(A),msr(D),tet(O)	yes	Guangxi	2018
NN128	12	Ib	10	vaginal fluid	SAMN38514685	29	124094	ant(6)-Ia,aph(3')-III,cat(pC194),erm(B),tet(O)	no	Guangxi	2018
NN129	12	Ib	10	vaginal fluid	SAMN38514686	33	91489	ant(6)-Ia,aph(3')-III,erm(B),mef(A),msr(D),tet(O)	no	Guangxi	2018
NN130	19	III	19	rectal fluid	SAMN38514687	38	101711	aac(6')-aph(2''),ant(6)-Ia,aph(3')-III,erm(B),lnu(B),lsa(E),tet(M)	yes	Guangxi	2018
NN131	17	III	17	vaginal fluid	SAMN38514688	38	92658	mef(A),msr(D),tet(M)	no	Guangxi	2018
NN132	19	V	19	vaginal fluid	SAMN38514689	36	84804	catQ,erm(A),mef(A),msr(D)	no	Guangxi	2018
NN133	862	III	103	vaginal fluid	SAMN38514690	17	220027	aac(6')-aph(2''),tet(S)	no	Guangxi	2018
NN134	862	III	103	vaginal fluid	SAMN38514691	22	219591	aac(6')-aph(2''),tet(S)	no	Guangxi	2018
NN135	23	Ia	23	vaginal fluid	SAMN38514692	21	261053	mef(A),msr(D),tet(M)	no	Guangxi	2018
NN136	23	Ia	23	vaginal fluid	SAMN38514693	22	261053	mef(A),msr(D),tet(M)	no	Guangxi	2018
NN137	12	Ib	10	vaginal fluid	SAMN38514694	26	139173	ant(6)-Ia,aph(3')-III,erm(B),tet(O)	no	Guangxi	2018
NN138	12	Ib	10	vaginal fluid	SAMN38514695	27	130703	ant(6)-Ia,aph(3')-III,erm(B),tet(O)	no	Guangxi	2018
NN139	12	Ib	10	vaginal fluid	SAMN38514696	29	139174	ant(6)-Ia,aph(3')-III,erm(B),tet(O)	no	Guangxi	2018
NN140	12	Ib	10	vaginal fluid	SAMN38514697	29	139174	ant(6)-Ia,aph(3')-III,erm(B),tet(O)	no	Guangxi	2018
NN141	19	V	19	vaginal fluid	SAMN38514698	34	104433	catQ,erm(A),mef(A),msr(D),tet(M)	no	Guangxi	2018
NN142	19	V	19	rectal fluid	SAMN38514699	35	104584	catQ,erm(A),mef(A),msr(D),tet(M)	no	Guangxi	2018
NN143	19	V	19	vaginal fluid	SAMN38514700	35	116912	catQ,erm(A),mef(A),msr(D),tet(M)	no	Guangxi	2018
NN144	17	III	17	sputum	SAMN38514701	35	92974	ant(6)-Ia,aph(3')-III,erm(B),lnu(B),lsa(E),tet(M),tet(O)	yes	Guangxi	2018
NN145	19	III	19	vaginal fluid	SAMN38514702	43	124567	aac(6')-aph(2''),ant(6)-Ia,aph(3')-III,erm(B),lnu(B),lsa(E),mef(A),msr(D),tet(M)	yes	Guangxi	2018
NN146	19	III	19	vaginal fluid	SAMN38514703	41	162364	aac(6')-aph(2''),ant(6)-Ia,aph(3')-III,erm(B),lnu(B),lsa(E),mef(A),msr(D),tet(M)	yes	Guangxi	2018
NN147	1	Ib	1	vaginal fluid	SAMN38514704	19	155955	tet(M)	no	Guangxi	2018
NN148	19	III	19	vaginal fluid	SAMN38514705	53	84694	aac(6')-aph(2''),ant(6)-Ia,aph(3')-III,erm(B),lnu(B),lsa(E),mef(A),msr(D),tet(M)	yes	Guangxi	2018
NN149	17	III	17	sputum	SAMN38514706	33	94580	tet(M)	no	Guangxi	2018
NN150	17	III	17	vaginal fluid	SAMN38514707	35	98178	ant(6)-Ia,aph(3')-III,erm(B),lnu(B),lsa(E),tet(M),tet(O)	yes	Guangxi	2018
NN151	19	V	19	vaginal fluid	SAMN38514708	39	120444	erm(A),tet(M)	no	Guangxi	2018
NN157	17	III	17	rectal fluid	SAMN38514709	36	95081	ant(6)-Ia,aph(3')-III,erm(B),mef(A),msr(D),tet(O)	no	Guangxi	2018
NN158	12	Ib	10	vaginal fluid	SAMN38514710	28	139179	ant(6)-Ia,aph(3')-III,erm(B),tet(O)	no	Guangxi	2018
NN164	10	Ib	10	vaginal fluid	SAMN38514711	29	131602	erm(B)	no	Guangxi	2018
NN165	12	Ib	10	vaginal fluid	SAMN38514712	30	100758	ant(6)-Ia,aph(3')-III,erm(B),lnu(B),lsa(E),tet(O)	yes	Guangxi	2018
NN166	19	III	19	vaginal fluid	SAMN38514713	39	103689	mef(A),msr(D),tet(M)	no	Guangxi	2018
NN168	929	V	61	cervical fluid	SAMN38517413	1	2091163	tet(O)	no	Guangxi	2018
NN169	929	V	61	sputum	SAMN38514714	15	558668	tet(O)	no	Guangxi	2018
NN170	929	V	61	vaginal fluid	SAMN38514715	15	558668	tet(O)	no	Guangxi	2018
NN172	17	III	17	vaginal fluid	SAMN38514716	35	91948	ant(6)-Ia,aph(3')-III,erm(B),mef(A),msr(D),tet(O)	no	Guangxi	2018
NN173	17	III	17	vaginal fluid	SAMN38514717	33	91948	ant(6)-Ia,aph(3')-III,erm(B),mef(A),msr(D),tet(O)	no	Guangxi	2018
NN180	929	V	61	cervical fluid	SAMN38514718	12	558668	tet(M)	no	Guangxi	2018
NN184	19	III	19	rectal fluid	SAMN38514719	53	68196	aac(6')-aph(2''),ant(6)-Ia,aph(3')-III,lnu(B),tet(M)	no	Guangxi	2018
NN185	12	Ib	10	vaginal fluid	SAMN38514720	43	85438	ant(6)-Ia,aph(3')-III,erm(B),lnu(B),lsa(E),tet(O)	yes	Guangxi	2018
NN186	19	III	19	vaginal fluid	SAMN38514721	54	84929	tet(M)	no	Guangxi	2018
NN187	10	Ib	10	vaginal fluid	SAMN38514722	26	203165	erm(B)	no	Guangxi	2018
NN188	10	Ib	10	rectal fluid	SAMN38514723	22	155868	erm(B)	no	Guangxi	2018
NN189	12	Ib	10	vaginal fluid	SAMN38514724	32	100662	ant(6)-Ia,aph(3')-III,erm(B),lnu(B),lsa(E),mef(A),msr(D),tet(O)	yes	Guangxi	2018
NN190	27	V	19	vaginal fluid	SAMN38514725	50	84834	mef(A),msr(D),tet(O)	no	Guangxi	2018
NN191	19	III	19	vaginal fluid	SAMN38514726	46	82489	mef(A),msr(D),tet(M)	no	Guangxi	2018
NN193	12	Ib	10	sputum	SAMN38514727	30	120665	ant(6)-Ia,aph(3')-III,erm(B),lnu(B),lsa(E),tet(O)	yes	Guangxi	2018
NN194	10	Ib	10	vaginal fluid	SAMN38514728	24	214904	erm(B)	no	Guangxi	2018
NN195	19	V	19	vaginal fluid	SAMN38514729	40	80898	catQ,erm(A),mef(A),msr(D),tet(M)	no	Guangxi	2018
NN196	19	III	19	vaginal fluid	SAMN38514730	41	82519	mef(A),msr(D),tet(M),tet(O)	no	Guangxi	2018
NN198	485	Ia	103	rectal fluid	SAMN38514732	26	220320	tet(M)	no	Guangxi	2018
NN199	19	V	19	vaginal fluid	SAMN38514733	46	79855	catQ,erm(A),mef(A),msr(D),tet(M)	no	Guangxi	2018
NN200	19	III	19	rectal fluid	SAMN38514734	46	76506	ant(6)-Ia,aph(3')-III,lnu(B),lsa(E),tet(M)	yes	Guangxi	2018
NN201	28	II	19	vaginal fluid	SAMN38514735	26	154324	aph(3')-III,cat(pC194),erm(B),mef(A),msr(D),tet(M)	no	Guangxi	2018
NN203	17	III	17	rectal fluid	SAMN38514736	32	104968	ant(6)-Ia,aph(3')-III,erm(B),tet(O)	no	Guangxi	2018
NN206	23	Ia	23	vaginal fluid	SAMN38514737	35	100983	mef(A),msr(D),tet(M)	no	Guangxi	2018
NN207	19	V	19	vaginal fluid	SAMN38514738	37	84803	ant(6)-Ia,cat,erm(A),lnu(B),lsa(E),tet(M)	yes	Guangxi	2018
NN208	19	V	19	vaginal fluid	SAMN38514739	40	84803	ant(6)-Ia,cat,erm(A),lnu(B),lsa(E),tet(M)	yes	Guangxi	2018
NN209	651	III	103	vaginal fluid	SAMN38514740	26	220423	ant(6)-Ia,aph(3')-III,cat,erm(B),lnu(B),lsa(E),optrA	yes	Guangxi	2018
NN211	19	III	19	cervical fluid	SAMN38514741	47	84811	mef(A),msr(D),tet(M)	no	Guangxi	2018
NN214	19	III	19	rectal fluid	SAMN38514742	51	64971	cat(pC194),tet(O)	no	Guangxi	2018
NN215	17	III	17	vaginal fluid	SAMN38514743	40	93263	ant(6)-Ia,aph(3')-III,erm(B),lnu(B),lsa(E),mef(A),msr(D),tet(O)	yes	Guangxi	2018
NN216	12	Ib	10	vaginal fluid	SAMN38514744	33	100758	ant(6)-Ia,aph(3')-III,erm(B),lnu(B),lsa(E),tet(O)	yes	Guangxi	2018
NN217	12	Ib	10	vaginal fluid	SAMN38514745	37	98780	ant(6)-Ia,aph(3')-III,erm(B),tet(O)	no	Guangxi	2018
NN218	12	Ib	10	vaginal fluid	SAMN38514746	31	98780	ant(6)-Ia,aph(3')-III,erm(B),tet(O)	no	Guangxi	2018
NN219	12	Ib	10	vaginal fluid	SAMN38514747	29	100758	ant(6)-Ia,aph(3')-III,erm(B),tet(O)	no	Guangxi	2018
NN220	19	III	19	vaginal fluid	SAMN38514748	50	79863	aph(3')-III,cat(pC194),erm(B),tet(O)	no	Guangxi	2018
NN221	19	V	19	vaginal fluid	SAMN38514749	43	84803	catQ,erm(A),lnu(B),lsa(E),mef(A),msr(D),tet(M)	yes	Guangxi	2018
NN222	12	Ib	10	vaginal fluid	SAMN38514750	29	93399	ant(6)-Ia,aph(3')-III,erm(B),tet(O)	no	Guangxi	2018
NN224	24	V	23	vaginal fluid	SAMN38514751	15	300516	tet(M)	no	Guangxi	2018
NN225	12	Ib	10	vaginal fluid	SAMN38514752	29	124190	ant(6)-Ia,aph(3')-III,erm(B),lnu(B),lsa(E),tet(O)	yes	Guangxi	2018
NN226	12	Ib	10	vaginal fluid	SAMN38514753	27	139173	ant(6)-Ia,aph(3')-III,erm(B),tet(O)	no	Guangxi	2018
NN227	19	III	19	rectal fluid	SAMN38514754	50	68196	cat(pC194),tet(M)	no	Guangxi	2018
NN228	103	Ia	103	vaginal fluid	SAMN38514755	25	227604	lnu(D),mef(A),msr(D),tet(M)	no	Guangxi	2018
NN230	12	Ib	10	rectal fluid	SAMN38514756	29	116244	ant(6)-Ia,aph(3')-III,erm(B),tet(O)	no	Guangxi	2018
NN231	19	III	19	vaginal fluid	SAMN38514757	52	75330	aph(3')-III,cat(pC194),cat,erm(B),tet(L),tet(O)	no	Guangxi	2018
NN232	19	III	19	vaginal fluid	SAMN38514758	57	75330	aph(3')-III,cat(pC194),cat,erm(B),tet(L),tet(O)	no	Guangxi	2018
NN233	10	Ib	10	rectal fluid	SAMN38514759	24	214983	erm(B)	no	Guangxi	2018
NN234	19	III	19	vaginal fluid	SAMN38514760	47	69731	tet(M)	no	Guangxi	2018
NN235	19	III	19	vaginal fluid	SAMN38514761	46	106815	aac(6')-aph(2''),ant(6)-Ia,aph(3')-III,erm(B),lnu(B),lsa(E),tet(M)	yes	Guangxi	2018
NN238	17	III	17	rectal fluid	SAMN38514762	28	205191	ant(6)-Ia,aph(3')-III,erm(B),tet(O)	no	Guangxi	2018
NN240	885	II	19	vaginal fluid	SAMN38514763	40	91915	ant(6)-Ia,aph(3')-III,cat(pC194),erm(B),lnu(C),mef(A),msr(D),tet(M)	no	Guangxi	2018
NN241	918	Ib	10	vaginal fluid	SAMN38514764	26	139174	ant(6)-Ia,aph(3')-III,erm(B),tet(O)	no	Guangxi	2018
NN245	1945	Ia	103	vaginal fluid	SAMN38514765	17	218379	ant(6)-Ia,erm(A),erm(B),lnu(B),lsa(E),tet(L),tet(W)	yes	Guangxi	2018
NN246	1945	Ia	103	vaginal fluid	SAMN38514766	16	227943	ant(6)-Ia,erm(A),erm(B),lnu(B),lsa(E),tet(L),tet(W)	yes	Guangxi	2018
NN247	485	Ia	103	vaginal fluid	SAMN38514767	15	220434	lnu(D),mef(A),msr(D)	no	Guangxi	2018
NN252	24	V	23	vaginal fluid	SAMN38514768	18	188403	tet(M)	no	Guangxi	2018
NN264	61	III	61	vaginal fluid	SAMN38514769	53	75568	tet(M)	no	Guangxi	2018
NN265	17	III	17	rectal fluid	SAMN38514770	38	104965	ant(6)-Ia,aph(3')-III,erm(B),lnu(B),lsa(E),mef(A),msr(D),tet(O)	yes	Guangxi	2018
NN266	19	III	19	rectal fluid	SAMN38514771	47	79960	aac(6')-aph(2''),ant(6)-Ia,aph(3')-III,erm(B),lnu(B),lsa(E),mef(A),msr(D),tet(M)	yes	Guangxi	2018
NN267	885	II	19	rectal fluid	SAMN38514772	34	116158	cat(pC194),tet(M)	no	Guangxi	2018
NN268	23	Ia	23	rectal fluid	SAMN38514773	18	268010	mef(A),msr(D),tet(M)	no	Guangxi	2018
NN270	19	V	19	vaginal fluid	SAMN38514774	40	84803	catQ,erm(A),mef(A),msr(D),tet(M)	no	Guangxi	2018
NN271	19	V	19	vaginal fluid	SAMN38514775	33	105241	tet(M)	no	Guangxi	2018
NN272	19	V	19	vaginal fluid	SAMN38514776	36	105241	tet(M)	no	Guangxi	2018
NN273	19	V	19	vaginal fluid	SAMN38514777	33	117597	tet(M)	no	Guangxi	2018
NN274	24	V	23	rectal fluid	SAMN38514778	20	189015	ant(6)-Ia,lnu(B),lsa(E),mef(A),msr(D),tet(M)	yes	Guangxi	2018
NN275	10	Ib	10	rectal fluid	SAMN38514779	23	152562	erm(B)	no	Guangxi	2018
NN276	10	Ib	10	rectal fluid	SAMN38514780	21	222515	erm(B)	no	Guangxi	2018
NN278	19	V	19	vaginal fluid	SAMN38514781	38	80898	erm(A),tet(M)	no	Guangxi	2018
NN280	1945	Ia	103	vaginal fluid	SAMN38514782	69	64432	ant(6)-Ia,erm(A),erm(B),lnu(B),lsa(E),tet(L),tet(W)	yes	Guangxi	2018
NN282	19	III	19	vaginal fluid	SAMN38514783	49	77987	aac(6')-aph(2''),erm(B),lnu(B),lsa(E),tet(M)	yes	Guangxi	2018
NN283	10	Ib	10	rectal fluid	SAMN38514784	23	214994	erm(B)	no	Guangxi	2018
NN284	27	III	19	vaginal fluid	SAMN38514785	77	55095	erm(B),lnu(C),tet(O)	no	Guangxi	2018
NN286	651	III	103	rectal fluid	SAMN38514786	18	444076	lnu(B),lsa(E),optrA	yes	Guangxi	2018
NN298	931	V	61	blood	SAMN38514787	15	168225	ant(6)-Ia,mef(A),msr(D),tet(S)	no	Guangxi	2018
NN299	12	Ib	10	vaginal fluid	SAMN38514788	30	124198	ant(6)-Ia,aph(3')-III,erm(B),tet(O)	no	Guangxi	2018
NN300	651	III	103	vaginal fluid	SAMN38514789	20	220377	ant(6)-Ia,aph(3')-III,lnu(B),lsa(E)	yes	Guangxi	2018
NN301	12	Ib	10	rectal fluid	SAMN38516095	31	124198	ant(6)-Ia,aph(3')-III,erm(B),tet(O)	no	Guangxi	2018
NN302	23	Ia	23	sputum	SAMN38516096	22	157247	tet(M)	no	Guangxi	2018
NN303	10	Ib	10	vaginal fluid	SAMN38516097	25	153991	erm(B)	no	Guangxi	2018
NN305	1	V	1	vaginal fluid	SAMN38516098	21	228529	erm(B),tet(M)	no	Guangxi	2018
NN306	103	Ia	103	rectal fluid	SAMN38516099	13	229979	lnu(D),mef(A),msr(D)	no	Guangxi	2018
NN307	10	Ib	10	vaginal fluid	SAMN38516100	23	148444	erm(B)	no	Guangxi	2018
NN308	10	Ib	10	vaginal fluid	SAMN38516101	23	148444	erm(B)	no	Guangxi	2018
NN309	17	III	17	vaginal fluid	SAMN38516102	33	96029	lnu(C),mef(A),msr(D),tet(M)	no	Guangxi	2018
NN310	17	III	17	vaginal fluid	SAMN38516103	33	103536	lnu(C),mef(A),msr(D),tet(M)	no	Guangxi	2018
NN311	17	III	17	rectal fluid	SAMN38516104	35	96029	lnu(C),mef(A),msr(D),tet(M)	no	Guangxi	2018
NN312	12	Ib	10	rectal fluid	SAMN38516105	32	124194	ant(6)-Ia,aph(3')-III,erm(B),mef(A),msr(D),tet(O)	no	Guangxi	2018
SA001	929	V	61	vaginal fluid	SAMN38517414	1	2172916	ant(6)-Ia,catQ,mef(A),msr(D),tet(O)	no	Guangxi	2018
SA002	929	V	61	cervical fluid	SAMN38516106	17	558218	tet(O)	no	Guangxi	2018
SA003	4	Ia	1	vaginal fluid	SAMN38516107	22	364609	tet(M)	no	Guangxi	2018
SA004	19	III	19	rectal fluid	SAMN38516108	68	82661	aac(6')-aph(2''),aph(3')-III,cat(pC194),erm(B),lnu(B),lsa(E),tet(M),tet(O)	yes	Guangxi	2018
SA005	24	V	23	rectal fluid	SAMN38516109	13	383359	/	no	Guangxi	2018
SA006	24	V	23	rectal fluid	SAMN38516110	13	383359	/	no	Guangxi	2018
SA007	28	II	19	vaginal fluid	SAMN38516111	45	133937	ant(6)-Ia,aph(3')-III,cat(pC194),erm(B),tet(M)	no	Guangxi	2018
SA008	1	V	1	vaginal fluid	SAMN38516112	29	180712	erm(B),tet(M)	no	Guangxi	2018
SA009	19	V	19	vaginal fluid	SAMN38516113	45	116079	aac(6')-aph(2''),ant(6)-Ia,aph(3')-III,erm(A),erm(B),lnu(B),lsa(E),tet(M)	yes	Guangxi	2018
SA010	929	V	61	vaginal fluid	SAMN38516114	16	617099	ant(6)-Ia,catQ,mef(A),msr(D),tet(O)	no	Guangxi	2018
SA025	24	V	23	blood	SAMN38516128	14	383359	tet(M)	no	Guangxi	2018
SA054	23	Ia	23	urine	SAMN38516156	33	168165	aac(6')-aph(2'')	no	Guangxi	2018
SA065	106	III	19	vaginal fluid	SAMN38516166	98	64074	ant(6)-Ia,aph(3')-III,erm(B),tet(O)	no	Guangxi	2018
SA066	1	V	1	sputum	SAMN38516167	37	141742	erm(B),tet(M)	no	Guangxi	2018
SA067	103	Ia	103	urine	SAMN38516168	28	486943	lnu(D),mef(A),msr(D)	no	Guangxi	2018
SA068	27	III	19	vaginal fluid	SAMN38516169	78	62133	erm(B),tet(O)	no	Guangxi	2018
SA069	17	III	17	vaginal fluid	SAMN38516170	40	101900	ant(6)-Ia,aph(3')-III,erm(B),mef(A),msr(D),tet(O)	no	Guangxi	2018
SA070	19	III	19	urine	SAMN38516171	63	82661	cat(pC194),tet(M),tet(O)	no	Guangxi	2018
SA071	19	III	19	urine	SAMN38516172	59	79031	lnu(B),lsa(E),tet(M)	yes	Guangxi	2018
SA072	17	III	17	vaginal fluid	SAMN38516173	42	138690	ant(6)-Ia,aph(3')-III,erm(B),lnu(B),lsa(E),mef(A),msr(D),tet(O)	yes	Guangxi	2018
SA073	485	Ia	103	sputum	SAMN38516174	20	541234	ant(6)-Ia,lnu(D),mef(A),tet(M)	no	Guangxi	2018
SA074	17	III	17	CSF	SAMN38516175	42	138690	ant(6)-Ia,aph(3')-III,erm(B),lnu(B),lsa(E),mef(A),msr(D),tet(O)	yes	Guangxi	2018
SA075	17	III	17	CSF	SAMN38516176	44	138530	ant(6)-Ia,aph(3')-III,erm(B),lnu(B),lsa(E),mef(A),msr(D),tet(O)	yes	Guangxi	2018
SA076	17	III	17	blood	SAMN38516177	47	138690	ant(6)-Ia,aph(3')-III,erm(B),lnu(B),lsa(E),mef(A),msr(D),tet(O)	yes	Guangxi	2018
SA081	19	III	19	cervical fluid	SAMN38516181	80	82661	tet(O)	no	Guangxi	2018
